# Supplementary material for: Comparison of quality of life between elderly and non-elderly adult residents in Okuma town, Japan, in a post-disaster setting
Source: PLoS One. 2023 Feb 14;18(2):e0281678. doi: 10.1371/journal.pone.0281678 (PMC9928109; doi:10.1371/journal.pone.0281678)
Supplement: S1 File — (XLSX) [file pone.0281678.s001.xlsx]

## Sheet: Okuma
ID	Gender	Age	Agecat	Famstruc	Children	Location	Employed	Ecostat	@Ecosatcat	Wellbeing	Trust	FriendInt	ITR	Famditr	InfoOT	Attendokumaevent	Knowradioactmeasure	Knowdosi	Radiaeffectscat	Radiabasicscat	Watertreated	Worryfoodcat	Worrywatercat	Worryselfhealthcat	Worrytransgencat	Intrurec	PF	PFCat	RP	RPCat	BP	BPCat	GH	GHCat	VT	VTCat	SF	SFCat	RE	RECat	MH	MHCat	PCS	PCSCat	MCS	MCSCat
1	2	78	1	3	99	1	2	3	2	2	4	1	4	99	1	2	1	1	1	1	1	1	1	1	1	5	33.86	0	32.34	0	21.06	0	31.44	0	47.35	0	28.9	0	21	0	30.09	0	32.01	0	30.37	0
2	1	75	1	2	0	1	2	2	1	1	2	4	1	1	1	2	2	2	2	1	1	1	2	1	1	2	54.27	1	43.6	0	45.03	0	42.95	0	41.13	0	41.37	0	43.65	0	38.33	0	48.77	0	37.18	0
3	1	34	2	2	0	1	1	2	1	1	3	5	1	2	1	2	2	2	1	1	1	1	2	2	2	1	54.27	1	54.86	1	45.03	0	42.95	0	47.35	0	55.21	1	55.15	1	51.19	1	47.75	0	52.47	1
4	1	59	2	1	0	2	1	4	2	2	4	2	99	99	1	1	2	2	2	1	1	2	2	2	2	2	44.69	0	43.6	0	37.1	0	52.7	1	55.54	1	47.26	0	43.65	0	45.14	0	43.41	0	48.11	0
5	1	50	2	2	0	1	1	4	2	1	2	2	4	2	1	3	2	2	1	2	1	2	2	2	2	1	54.27	1	54.86	1	59.1	1	59.95	1	58.05	1	55.21	1	55.15	1	56.7	1	55.48	1	54.84	1
6	2	51	2	3	0	1	1	4	2	1	2	2	4	2	2	4	2	2	1	1	1	2	1	2	2	1	54.27	1	54.86	1	45.03	0	52.7	1	55.54	1	55.21	1	55.15	1	56.7	1	48.94	0	56.82	1
7	1	45	2	3	1	1	1	3	2	1	2	2	3	1	2	2	2	2	1	1	2	2	2	2	2	1	44.69	0	54.86	1	59.1	1	59.95	1	58.05	1	33.06	0	43.65	0	51.19	1	55.25	1	42.61	0
8	1	72	1	1	0	1	2	5	2	1	4	5	1	2	2	3	1	1	1	2	3	2	2	2	2	1	54.27	1	54.86	1	45.03	0	59.95	1	55.54	1	55.21	1	55.15	1	45.14	0	54.13	1	50.02	1
9	1	68	1	99	0	1	1	3	2	1	3	2	4	2	2	3	2	2	1	2	4	1	2	2	2	1	54.27	1	54.86	1	59.1	1	52.7	1	55.54	1	55.21	1	55.15	1	56.7	1	53.62	1	54.57	1
10	1	39	2	2	0	1	1	3	2	1	2	2	3	2	2	3	2	2	2	1	2	2	2	2	2	1	54.27	1	54.86	1	45.03	0	42.95	0	47.35	0	55.21	1	55.15	1	51.19	1	47.75	0	52.47	1
11	2	70	1	1	0	1	2	2	1	2	4	2	4	2	2	4	1	1	2	2	2	2	2	2	2	1	54.27	1	54.86	1	59.1	1	52.7	1	55.54	1	55.21	1	55.15	1	56.7	1	53.62	1	54.57	1
12	2	75	1	1	0	1	2	3	2	2	3	4	3	2	2	2	2	2	2	1	3	2	2	1	1	4	33.86	0	32.34	0	37.1	0	42.95	0	47.35	0	47.26	0	43.65	0	51.19	1	29.99	0	54.45	1
13	1	88	1	2	0	1	2	3	2	2	3	2	4	99	2	2	2	1	2	2	2	2	2	1	2	1	44.69	0	47.83	0	37.1	0	42.95	0	47.35	0	33.06	0	48.98	0	51.19	1	39.72	0	48.13	0
14	2	83	1	2	0	1	99	3	2	2	3	1	4	99	2	99	2	2	2	2	4	1	1	1	1	2	33.86	0	32.34	0	21.06	0	36.41	0	47.35	0	47.26	0	48.98	0	45.14	0	24.19	0	55.95	1
15	1	59	2	1	0	1	2	1	1	2	5	5	3	2	3	3	2	2	1	2	3	1	1	2	2	5	28.46	0	32.34	0	21.06	0	31.44	0	32.55	0	28.9	0	34.06	0	30.09	0	26.77	0	34.57	0
16	2	71	1	3	1	1	2	3	2	1	2	2	4	2	2	4	2	2	2	1	2	1	1	1	1	2	33.86	0	32.34	0	37.1	0	36.41	0	41.13	0	33.06	0	34.06	0	30.09	0	36.04	0	33.4	0
17	1	74	1	3	1	1	2	3	2	2	3	2	4	2	3	4	2	2	2	1	1	1	1	1	1	3	33.86	0	32.34	0	30.32	0	42.95	0	41.13	0	33.06	0	34.06	0	38.33	0	32.78	0	39.1	0
18	2	68	1	1	0	1	99	2	1	1	3	4	2	99	2	3	2	2	2	1	1	1	2	1	2	4	28.46	0	32.34	0	30.32	0	42.95	0	47.35	0	28.9	0	34.06	0	30.09	0	33.61	0	35.34	0
19	2	64	2	1	0	1	2	5	2	1	2	2	4	2	2	2	1	1	2	1	2	1	1	1	1	2	54.27	1	54.86	1	59.1	1	52.7	1	55.54	1	55.21	1	55.15	1	56.7	1	53.62	1	54.57	1
20	1	60	2	3	0	99	2	3	2	2	2	4	3	2	1	3	2	2	1	1	2	1	1	1	2	1	54.27	1	54.86	1	59.1	1	52.7	1	47.35	0	55.21	1	55.15	1	56.7	1	53	1	53.2	1
21	2	41	2	1	0	1	2	1	1	1	1	4	3	1	3	4	2	1	2	2	2	2	2	2	2	4	44.69	0	32.34	0	37.1	0	36.41	0	41.13	0	28.9	0	34.06	0	30.09	0	40.5	0	30.1	0
22	1	40	2	2	0	1	1	2	1	1	3	2	3	1	2	2	1	2	1	2	4	2	2	2	2	2	54.27	1	54.86	1	59.1	1	59.95	1	55.54	1	55.21	1	55.15	1	51.19	1	56.97	1	51.25	1
23	99	99	99	99	99	99	99	99	99	99	99	99	99	99	99	99	99	99	99	99	99	99	99	99	99	99	99	99	99	99	99	99	99	99	99	99	99	99	99	99	99	99	99	99	99	99
24	2	73	1	2	0	1	99	3	2	2	3	2	4	2	3	2	1	1	2	2	3	2	2	2	2	2	44.69	0	43.6	0	51.28	1	52.7	1	47.35	0	55.21	1	48.98	0	45.14	0	46.62	0	48.92	0
25	1	72	1	2	0	1	2	3	2	1	3	3	4	2	4	3	1	2	1	2	2	2	1	2	2	2	48.73	0	47.83	0	51.28	1	52.7	1	55.54	1	55.21	1	48.98	0	56.7	1	46.98	0	55.44	1
26	2	72	1	1	0	1	2	4	2	1	3	2	2	2	2	2	1	2	2	1	2	2	1	1	1	2	54.27	1	54.86	1	51.28	1	42.95	0	47.35	0	55.21	1	48.98	0	45.14	0	52.59	1	45.34	0
27	1	55	2	3	1	1	1	4	2	1	2	4	4	99	2	2	1	2	2	2	2	2	2	2	2	1	48.73	0	54.86	1	59.1	1	42.95	0	41.13	0	55.21	1	48.98	0	51.19	1	50.63	1	47.64	0
28	2	43	2	3	1	1	1	3	2	1	3	2	4	2	1	2	1	1	2	1	2	1	1	1	1	3	54.27	1	54.86	1	59.1	1	52.7	1	55.54	1	47.26	0	43.65	0	45.14	0	58.95	1	40.81	0
29	2	64	2	3	0	1	99	3	2	2	3	2	4	2	4	4	2	2	2	2	3	1	1	2	2	2	33.86	0	47.83	0	59.1	1	52.7	1	55.54	1	55.21	1	48.98	0	56.7	1	43.54	0	57.16	1
30	1	46	2	3	1	1	1	3	2	1	4	4	4	2	2	2	2	1	1	1	2	1	1	1	1	2	44.69	0	43.6	0	37.1	0	42.95	0	32.55	0	41.37	0	48.98	0	51.19	1	36.88	0	48.62	0
31	2	64	2	1	0	1	2	3	2	1	2	3	1	1	1	2	1	2	1	1	2	1	2	2	2	2	54.27	1	54.86	1	45.03	0	52.7	1	55.54	1	28.9	0	55.15	1	51.19	1	50.95	1	46.47	0
32	1	66	1	3	0	1	2	3	2	2	3	4	4	2	2	3	2	2	1	1	2	2	1	1	2	1	44.69	0	47.83	0	45.03	0	52.7	1	47.35	0	47.26	0	55.15	1	45.14	0	45.35	0	49.7	0
33	1	31	2	2	0	1	1	3	2	1	3	2	4	2	1	2	1	1	1	2	1	2	2	2	2	1	54.27	1	54.86	1	59.1	1	64.48	1	58.05	1	55.21	1	55.15	1	56.7	1	56.52	1	54.75	1
34	2	60	2	99	0	1	99	3	2	1	2	3	4	2	2	2	2	2	1	1	2	1	1	1	2	2	44.69	0	54.86	1	45.03	0	52.7	1	47.35	0	41.37	0	43.65	0	51.19	1	47.98	0	45.48	0
35	2	75	1	2	0	1	2	3	2	1	4	1	2	2	1	1	1	1	1	1	1	1	1	1	1	2	44.69	0	43.6	0	45.03	0	52.7	1	55.54	1	47.26	0	55.15	1	56.7	1	40.83	0	58.43	1
36	1	99	99	2	0	1	2	1	1	1	4	4	2	2	2	3	2	1	1	2	3	1	2	2	2	2	44.69	0	43.6	0	37.1	0	42.95	0	47.35	0	41.37	0	43.65	0	45.14	0	40.62	0	45.33	0
37	2	72	1	1	0	1	2	3	2	2	3	2	4	2	1	1	1	2	2	1	1	1	1	1	1	2	54.27	1	54.86	1	59.1	1	52.7	1	55.54	1	55.21	1	48.98	0	45.14	0	58.06	1	45.26	0
38	2	70	1	3	0	1	2	2	1	1	3	3	2	1	1	1	2	2	2	1	1	1	1	1	1	2	28.46	0	43.6	0	21.06	0	36.41	0	47.35	0	33.06	0	34.06	0	45.14	0	28.7	0	44.88	0
39	2	78	1	2	0	1	2	3	2	1	4	1	3	99	1	1	1	1	1	1	1	2	2	2	2	2	48.73	0	43.6	0	37.1	0	42.95	0	55.54	1	33.06	0	43.65	0	45.14	0	42.99	0	43.63	0
40	1	78	1	2	0	1	2	3	2	2	4	1	3	2	1	1	1	1	1	1	1	1	2	2	2	2	44.69	0	32.34	0	45.03	0	52.7	1	47.35	0	41.37	0	43.65	0	51.19	1	39.35	0	49.21	0
41	1	99	99	2	0	1	99	3	2	2	4	4	4	99	2	2	2	1	1	2	2	2	1	2	2	2	54.27	1	54.86	1	59.1	1	52.7	1	55.54	1	55.21	1	55.15	1	56.7	1	53.62	1	54.57	1
42	2	62	2	2	0	1	2	5	2	99	2	2	4	2	1	1	1	2	1	1	2	1	1	1	1	1	48.73	0	47.83	0	51.28	1	59.95	1	55.54	1	33.06	0	55.15	1	51.19	1	49.7	0	48.73	0
43	1	47	2	3	1	1	1	3	2	2	2	2	2	1	1	2	1	1	1	1	1	1	1	2	2	1	54.27	1	47.83	0	37.1	0	52.7	1	47.35	0	55.21	1	55.15	1	56.7	1	42.98	0	57.88	1
44	2	99	99	3	99	1	2	1	1	2	5	4	2	99	2	99	1	1	2	1	1	1	1	99	99	5	33.86	0	32.34	0	30.32	0	52.7	1	47.35	0	47.26	0	43.65	0	30.09	0	36.4	0	43.18	0
45	1	65	1	3	0	1	2	3	2	2	4	3	4	2	2	3	2	2	2	1	2	1	1	1	1	2	48.73	0	47.83	0	45.03	0	42.95	0	41.13	0	55.21	1	43.65	0	45.14	0	45.88	0	45.28	0
46	1	66	1	2	0	1	1	3	2	2	4	3	4	2	3	3	2	2	1	1	2	2	2	2	2	1	54.27	1	54.86	1	59.1	1	36.41	0	41.13	0	55.21	1	55.15	1	56.7	1	48.78	0	52.49	1
47	2	65	1	99	0	1	99	4	2	1	3	4	4	2	2	3	1	2	2	1	2	2	2	2	2	1	54.27	1	54.86	1	59.1	1	52.7	1	58.05	1	55.21	1	55.15	1	56.7	1	53.81	1	54.99	1
48	1	61	2	3	0	1	2	3	2	1	3	3	2	2	2	3	2	2	1	2	2	2	2	2	2	2	54.27	1	54.86	1	51.28	1	42.95	0	47.35	0	33.06	0	43.65	0	38.33	0	55.74	1	33.09	0
49	1	69	1	2	0	1	2	3	2	1	3	2	4	1	2	2	1	1	1	2	2	2	2	2	2	2	33.86	0	43.6	0	37.1	0	42.95	0	47.35	0	41.37	0	48.98	0	38.33	0	37.5	0	45.86	0
50	1	74	1	3	0	1	2	3	2	2	2	4	4	2	4	3	2	2	1	2	3	2	2	2	2	1	54.27	1	54.86	1	51.28	1	52.7	1	55.54	1	55.21	1	55.15	1	51.19	1	52.7	1	52.65	1
51	2	68	1	3	0	1	2	3	2	2	2	3	4	2	2	3	2	2	2	1	2	2	2	2	2	2	48.73	0	43.6	0	37.1	0	42.95	0	47.35	0	41.37	0	43.65	0	51.19	1	40.42	0	48	0
52	1	64	2	3	0	1	1	4	2	1	4	2	3	1	2	3	1	1	1	2	2	2	2	2	2	1	54.27	1	54.86	1	45.03	0	52.7	1	47.35	0	41.37	0	43.65	0	38.33	0	55.79	1	36.16	0
53	1	64	2	2	0	1	2	3	2	1	2	2	3	2	2	3	2	2	2	1	2	2	2	2	1	2	54.27	1	54.86	1	51.28	1	52.7	1	55.54	1	55.21	1	55.15	1	56.7	1	51.02	1	55.82	1
54	2	39	2	1	0	1	1	3	2	2	3	3	3	1	2	3	2	2	2	2	2	2	2	2	2	1	54.27	1	54.86	1	45.03	0	42.95	0	47.35	0	41.37	0	48.98	0	45.14	0	50.69	1	42.57	0
55	1	77	1	1	0	1	2	1	1	2	5	5	2	99	1	1	2	2	2	1	1	1	1	1	1	4	33.86	0	19.54	0	21.06	0	31.44	0	32.55	0	28.9	0	21	0	30.09	0	25.99	0	30.01	0
56	1	69	1	2	0	1	2	3	2	1	3	2	4	2	2	3	2	2	2	1	2	1	2	1	2	1	44.69	0	47.83	0	51.28	1	52.7	1	47.35	0	41.37	0	43.65	0	45.14	0	49.21	0	42.16	0
57	2	67	1	2	0	1	2	3	2	2	2	3	4	2	2	3	2	2	2	2	3	1	1	1	1	2	54.27	1	54.86	1	51.28	1	42.95	0	47.35	0	47.26	0	48.98	0	51.19	1	50.85	1	46.66	0
58	2	67	1	99	0	2	1	3	2	2	3	4	4	1	2	3	2	2	1	1	1	2	1	2	1	2	44.69	0	32.34	0	37.1	0	42.95	0	47.35	0	33.06	0	48.98	0	45.14	0	35.63	0	47.22	0
59	1	71	1	3	0	1	2	3	2	1	3	2	2	1	1	1	1	1	1	1	2	1	2	99	1	2	48.73	0	47.83	0	30.32	0	31.44	0	47.35	0	47.26	0	43.65	0	45.14	0	38.9	0	46.74	0
60	2	60	2	2	0	1	2	3	2	2	3	4	4	99	99	4	1	2	2	1	2	1	1	1	2	2	44.69	0	47.83	0	37.1	0	42.95	0	47.35	0	55.21	1	48.98	0	51.19	1	39.44	0	54.17	1
61	2	82	1	1	0	1	2	2	1	2	4	4	2	2	3	3	2	2	2	2	3	1	1	2	99	4	48.73	0	47.83	0	30.32	0	42.95	0	47.35	0	47.26	0	48.98	0	38.33	0	42.84	0	44.88	0
62	1	69	1	1	0	1	2	2	1	2	3	3	3	2	2	1	1	1	1	1	2	1	1	2	1	4	48.73	0	54.86	1	45.03	0	42.95	0	47.35	0	28.9	0	43.65	0	30.09	0	53.97	1	29.32	0
63	2	52	2	1	0	1	1	2	1	1	3	2	3	1	2	2	1	1	1	1	1	2	1	1	1	1	44.69	0	43.6	0	45.03	0	42.95	0	47.35	0	41.37	0	48.98	0	45.14	0	42.47	0	46.35	0
64	2	43	2	2	0	1	99	2	1	2	4	4	3	1	1	2	2	2	1	2	2	2	2	2	2	2	48.73	0	54.86	1	37.1	0	42.95	0	47.35	0	41.37	0	48.98	0	38.33	0	47.87	0	41.02	0
65	2	74	1	2	0	1	2	1	1	2	3	3	4	1	2	3	2	2	2	2	2	2	2	2	2	1	44.69	0	43.6	0	51.28	1	36.41	0	47.35	0	47.26	0	48.98	0	45.14	0	42.97	0	47.09	0
66	1	82	1	2	0	1	2	3	2	2	3	3	4	99	1	4	2	2	2	1	1	1	1	1	1	3	44.69	0	43.6	0	51.28	1	52.7	1	47.35	0	47.26	0	48.98	0	51.19	1	44.88	0	50.24	1
67	1	72	1	2	0	1	2	3	2	1	2	2	2	1	1	1	1	2	1	1	1	2	2	2	1	3	48.73	0	47.83	0	51.28	1	52.7	1	55.54	1	47.26	0	48.98	0	51.19	1	48.76	0	50.1	1
68	2	73	1	2	0	1	2	3	2	1	3	2	3	1	2	3	2	2	1	1	2	1	1	1	1	3	44.69	0	43.6	0	37.1	0	42.95	0	47.35	0	41.37	0	43.65	0	38.33	0	42.7	0	41.41	0
69	1	74	1	2	0	1	2	3	2	2	2	2	4	99	3	4	2	2	1	1	2	1	1	1	2	1	54.27	1	54.86	1	45.03	0	52.7	1	47.35	0	41.37	0	48.98	0	45.14	0	52.93	1	42.37	0
70	2	70	1	1	0	1	2	3	2	2	3	2	4	2	2	1	2	2	2	1	2	1	1	1	1	2	54.27	1	47.83	0	51.28	1	42.95	0	41.13	0	55.21	1	43.65	0	38.33	0	52.29	1	39.26	0
71	2	73	1	1	0	1	2	3	2	1	3	3	4	2	1	3	2	2	2	1	2	1	1	2	2	3	54.27	1	54.86	1	59.1	1	52.7	1	47.35	0	41.37	0	43.65	0	45.14	0	58.4	1	37.83	0
72	1	78	1	2	0	1	2	3	2	1	99	2	4	2	2	2	2	2	2	1	2	1	1	1	1	2	44.69	0	43.6	0	37.1	0	42.95	0	47.35	0	41.37	0	48.98	0	45.14	0	39.83	0	47.62	0
73	2	70	1	2	0	1	99	3	2	1	3	3	4	2	1	3	2	1	1	1	2	2	2	99	1	2	44.69	0	47.83	0	45.03	0	52.7	1	47.35	0	33.06	0	48.98	0	51.19	1	44.6	0	46.67	0
74	1	72	1	3	1	1	1	1	1	1	2	2	4	99	2	3	2	2	1	1	1	1	1	1	1	1	44.69	0	47.83	0	45.03	0	59.95	1	55.54	1	47.26	0	55.15	1	56.7	1	44.12	0	57.58	1
75	2	83	1	1	0	1	2	1	1	1	3	2	3	2	1	1	1	1	1	99	99	2	2	2	99	2	44.69	0	43.6	0	37.1	0	42.95	0	55.54	1	33.06	0	48.98	0	51.19	1	38.71	0	50.2	1
76	99	99	99	99	99	99	99	99	99	99	99	99	99	99	99	99	99	99	99	99	99	99	99	99	99	99	99	99	99	99	99	99	99	99	99	99	99	99	99	99	99	99	99	99	99	99
77	2	69	1	3	0	1	2	5	2	1	2	2	4	2	2	3	2	2	1	1	1	1	1	1	1	2	44.69	0	43.6	0	45.03	0	52.7	1	47.35	0	33.06	0	48.98	0	45.14	0	44.83	0	43.88	0
78	2	70	1	2	0	1	99	3	2	1	4	4	4	1	3	4	2	2	2	2	3	1	1	1	1	2	48.73	0	47.83	0	45.03	0	59.95	1	55.54	1	55.21	1	48.98	0	51.19	1	48.25	0	53.12	1
79	1	65	1	2	0	1	1	3	2	1	2	2	3	1	2	3	2	1	2	1	2	1	1	1	99	1	54.27	1	54.86	1	51.28	1	52.7	1	47.35	0	55.21	1	43.65	0	45.14	0	55.62	1	42.86	0
80	2	70	1	3	0	1	2	3	2	99	3	2	3	2	2	3	1	2	1	1	1	2	2	1	1	4	44.69	0	43.6	0	51.28	1	42.95	0	41.13	0	41.37	0	43.65	0	45.14	0	44.88	0	42.02	0
81	1	63	2	2	0	1	2	3	2	99	2	4	4	2	3	3	2	2	1	2	3	1	1	2	2	2	54.27	1	54.86	1	59.1	1	52.7	1	58.05	1	55.21	1	55.15	1	56.7	1	53.81	1	54.99	1
82	2	57	2	2	0	1	2	3	2	1	2	3	4	2	2	2	1	2	1	1	1	1	1	1	1	1	54.27	1	54.86	1	51.28	1	52.7	1	55.54	1	55.21	1	55.15	1	56.7	1	51.02	1	55.82	1
83	99	99	99	99	99	99	99	99	99	99	99	99	99	99	99	99	99	99	99	99	99	99	99	99	99	99	99	99	99	99	99	99	99	99	99	99	99	99	99	99	99	99	99	99	99	99
84	2	91	1	3	99	1	2	3	2	1	2	2	4	99	99	99	99	99	99	2	3	2	1	99	99	99	33.86	0	32.34	0	37.1	0	52.7	1	47.35	0	55.21	1	34.06	0	45.14	0	35.39	0	48.82	0
85	2	77	1	2	0	1	2	3	2	1	3	4	4	2	2	2	1	2	1	1	1	1	1	1	1	1	44.69	0	43.6	0	45.03	0	52.7	1	47.35	0	41.37	0	48.98	0	51.19	1	42.88	0	49.63	0
86	1	79	1	2	0	1	2	3	2	1	2	4	4	2	1	3	2	2	2	2	2	1	2	2	2	1	54.27	1	43.6	0	45.03	0	42.95	0	47.35	0	41.37	0	34.06	0	45.14	0	48.58	0	38.03	0
87	2	69	1	99	0	1	2	2	1	2	2	2	4	2	99	1	1	1	1	1	1	1	1	1	1	2	54.27	1	54.86	1	51.28	1	52.7	1	55.54	1	55.21	1	43.65	0	45.14	0	56.24	1	44.23	0
88	1	74	1	2	0	1	2	3	2	2	3	4	4	2	3	3	1	2	2	2	3	1	1	1	2	1	48.73	0	43.6	0	45.03	0	42.95	0	47.35	0	33.06	0	43.65	0	45.14	0	45.01	0	40.99	0
89	2	72	1	2	0	1	2	3	2	1	2	2	4	2	1	2	1	1	2	1	1	1	1	1	1	2	54.27	1	54.86	1	45.03	0	52.7	1	55.54	1	55.21	1	48.98	0	51.19	1	51.53	1	51	1
90	2	60	2	3	1	1	2	1	1	2	2	1	4	1	3	1	2	2	2	2	4	2	2	2	1	2	33.86	0	43.6	0	37.1	0	42.95	0	47.35	0	47.26	0	43.65	0	51.19	1	34.3	0	52.58	1
91	1	76	1	3	1	1	2	1	1	2	5	4	2	1	1	1	2	2	2	1	1	2	1	1	1	3	33.86	0	32.34	0	45.03	0	31.44	0	41.13	0	33.06	0	34.06	0	38.33	0	35.03	0	36.98	0
92	1	65	1	2	0	1	1	3	2	2	3	3	4	2	1	2	2	2	2	1	1	2	1	1	1	2	48.73	0	47.83	0	51.28	1	42.95	0	47.35	0	47.26	0	48.98	0	51.19	1	45.9	0	48.93	0
93	2	67	1	2	0	1	1	3	2	2	3	4	3	99	2	2	99	99	2	1	1	2	1	1	1	2	48.73	0	47.83	0	45.03	0	42.95	0	47.35	0	47.26	0	48.98	0	51.19	1	43.82	0	49.93	0
94	2	77	1	1	0	1	2	3	2	1	3	2	4	2	2	2	1	2	1	1	2	1	1	1	2	2	54.27	1	54.86	1	59.1	1	64.48	1	55.54	1	47.26	0	43.65	0	45.14	0	61.66	1	40.57	0
95	1	67	1	3	0	1	2	3	2	2	4	4	3	2	2	2	2	2	1	2	3	2	1	2	2	1	48.73	0	47.83	0	59.1	1	42.95	0	47.35	0	47.26	0	48.98	0	51.19	1	48.5	0	47.68	0
96	2	31	2	3	0	1	1	3	2	2	3	2	4	2	3	4	1	1	2	2	3	1	1	1	1	2	54.27	1	54.86	1	59.1	1	52.7	1	55.54	1	55.21	1	55.15	1	38.33	0	59.22	1	43.99	0
97	2	57	2	2	0	1	1	3	2	1	2	2	3	1	2	2	1	2	1	1	2	1	1	1	2	1	48.73	0	47.83	0	51.28	1	52.7	1	47.35	0	47.26	0	43.65	0	51.19	1	48.94	0	46.44	0
98	1	74	1	3	1	1	2	3	2	1	3	2	3	1	1	2	2	2	1	1	1	1	1	1	1	2	54.27	1	54.86	1	51.28	1	52.7	1	55.54	1	55.21	1	55.15	1	51.19	1	52.7	1	52.65	1
99	1	76	1	2	0	1	2	3	2	1	5	3	4	2	2	99	1	2	2	2	3	1	1	1	2	3	48.73	0	47.83	0	51.28	1	42.95	0	47.35	0	55.21	1	48.98	0	56.7	1	44.12	0	54.27	1
100	2	72	1	2	0	1	2	3	2	1	5	3	4	2	2	3	1	2	1	1	2	1	1	1	2	3	54.27	1	54.86	1	59.1	1	52.7	1	58.05	1	55.21	1	48.98	0	56.7	1	54.72	1	52.34	1
101	2	42	2	3	1	1	2	3	2	2	2	3	4	2	3	3	2	2	1	2	1	1	1	1	1	1	54.27	1	47.83	0	51.28	1	42.95	0	41.13	0	55.21	1	34.06	0	30.09	0	56.22	1	30.39	0
102	1	46	2	3	1	1	1	3	2	2	3	2	4	2	2	3	1	1	1	1	1	1	1	1	2	1	54.27	1	47.83	0	45.03	0	59.95	1	47.35	0	47.26	0	43.65	0	45.14	0	52.62	1	42.71	0
103	1	70	1	2	0	1	2	3	2	1	4	1	4	2	2	2	1	2	1	2	4	2	2	2	2	1	54.27	1	54.86	1	37.1	0	42.95	0	55.54	1	47.26	0	55.15	1	51.19	1	45.83	0	52.94	1
104	1	66	1	2	0	1	2	3	2	2	3	2	2	2	2	3	1	1	2	1	2	1	1	1	1	2	54.27	1	54.86	1	59.1	1	52.7	1	55.54	1	55.21	1	55.15	1	56.7	1	53.62	1	54.57	1
105	2	59	2	2	0	1	99	4	2	2	3	4	4	2	1	2	1	1	1	1	99	2	2	2	2	2	48.73	0	47.83	0	51.28	1	42.95	0	47.35	0	47.26	0	48.98	0	45.14	0	47.74	0	45.45	0
106	2	32	2	3	0	1	1	5	2	1	2	2	3	1	1	2	1	1	1	1	3	2	2	2	2	1	54.27	1	54.86	1	59.1	1	59.95	1	55.54	1	55.21	1	55.15	1	56.7	1	55.29	1	54.42	1
107	1	69	1	2	0	1	2	3	2	1	2	1	3	2	1	3	2	2	1	1	1	1	1	1	1	99	54.27	1	54.86	1	59.1	1	52.7	1	58.05	1	55.21	1	55.15	1	56.7	1	53.81	1	54.99	1
108	2	68	1	2	0	1	2	3	2	2	2	2	3	2	1	3	2	1	2	1	1	1	1	1	1	1	54.27	1	54.86	1	59.1	1	52.7	1	55.54	1	55.21	1	55.15	1	56.7	1	53.62	1	54.57	1
109	1	47	2	3	0	1	1	4	2	1	2	3	3	99	2	3	2	2	2	1	2	2	1	2	2	1	48.73	0	54.86	1	45.03	0	52.7	1	47.35	0	55.21	1	55.15	1	56.7	1	46.07	0	56.56	1
110	2	47	2	3	1	1	99	5	2	1	2	2	3	1	2	3	2	2	1	1	1	1	1	1	1	1	54.27	1	54.86	1	51.28	1	59.95	1	55.54	1	55.21	1	55.15	1	56.7	1	52.69	1	55.67	1
111	1	74	1	2	0	1	2	3	2	1	3	2	2	2	3	3	1	1	2	1	1	2	1	1	1	2	54.27	1	54.86	1	30.32	0	52.7	1	47.35	0	55.21	1	55.15	1	45.14	0	46.94	0	51.14	1
112	2	70	1	2	0	1	2	3	2	1	2	2	3	2	1	3	1	1	2	1	2	2	1	2	1	2	48.73	0	47.83	0	51.28	1	52.7	1	47.35	0	55.21	1	55.15	1	51.19	1	47.13	0	53.55	1
113	2	88	1	2	0	1	2	2	1	2	2	3	3	2	2	1	1	2	1	2	2	2	2	2	1	99	48.73	0	43.6	0	30.32	0	42.95	0	41.13	0	41.37	0	43.65	0	38.33	0	41.62	0	40.64	0
114	1	73	1	99	0	1	2	3	2	1	4	2	4	2	1	2	2	2	2	1	2	2	1	1	1	1	48.73	0	47.83	0	37.1	0	52.7	1	41.13	0	55.21	1	55.15	1	56.7	1	40.26	0	57.95	1
115	2	64	2	1	0	1	2	3	2	1	4	4	4	1	3	4	2	2	2	2	3	1	1	1	1	2	54.27	1	54.86	1	51.28	1	52.7	1	47.35	0	41.37	0	43.65	0	45.14	0	55.8	1	39.08	0
116	2	80	1	1	0	1	2	3	2	1	5	2	1	2	1	2	2	2	2	1	1	1	1	1	1	5	48.73	0	43.6	0	37.1	0	36.41	0	32.55	0	33.06	0	34.06	0	38.33	0	43.25	0	31.87	0
117	2	88	1	3	0	1	99	3	2	2	3	2	4	2	4	4	2	2	2	2	1	1	1	1	1	2	44.69	0	54.86	1	45.03	0	42.95	0	47.35	0	55.21	1	55.15	1	45.14	0	45.7	0	50.9	1
118	99	99	99	99	99	99	99	99	99	99	99	99	99	99	99	99	99	99	99	99	99	99	99	99	99	99	99	99	99	99	99	99	99	99	99	99	99	99	99	99	99	99	99	99	99	99
119	2	75	1	2	0	1	2	3	2	1	4	2	4	99	2	2	2	2	2	1	2	2	1	99	99	2	44.69	0	47.83	0	45.03	0	42.95	0	47.35	0	55.21	1	55.15	1	56.7	1	39.48	0	58.72	1
120	1	80	1	2	0	1	2	3	2	1	2	1	3	99	2	2	1	1	1	1	3	2	1	1	99	2	54.27	1	54.86	1	59.1	1	52.7	1	55.54	1	55.21	1	55.15	1	56.7	1	53.62	1	54.57	1
121	2	67	1	2	0	1	1	3	2	1	2	2	3	2	2	2	1	1	1	1	1	2	99	1	1	2	44.69	0	43.6	0	51.28	1	42.95	0	47.35	0	41.37	0	43.65	0	45.14	0	45.34	0	43.06	0
122	1	70	1	2	0	1	1	3	2	1	2	2	3	2	2	2	1	1	1	1	1	2	1	2	1	1	44.69	0	47.83	0	51.28	1	52.7	1	47.35	0	41.37	0	43.65	0	56.7	1	45.69	0	48.82	0
123	99	99	99	99	99	99	99	99	99	99	99	99	99	99	99	99	99	99	99	99	99	99	99	99	99	99	99	99	99	99	99	99	99	99	99	99	99	99	99	99	99	99	99	99	99	99
124	99	99	99	99	99	99	99	99	99	99	99	99	99	99	99	99	99	99	99	99	99	99	99	99	99	99	99	99	99	99	99	99	99	99	99	99	99	99	99	99	99	99	99	99	99	99
125	1	66	1	2	1	99	99	99	99	2	99	4	3	99	2	3	2	2	2	99	4	1	1	1	99	2	48.73	0	19.54	0	45.03	0	52.7	1	41.13	0	47.26	0	43.65	0	38.33	0	39.46	0	43.69	0
126	1	71	1	2	1	99	99	99	99	1	4	2	3	1	4	2	1	2	2	99	2	99	99	99	99	5	44.69	0	19.54	0	45.03	0	52.7	1	47.35	0	33.06	0	55.15	1	45.14	0	34.69	0	50.52	1
127	2	67	1	1	0	2	2	2	1	2	3	3	4	99	2	3	2	2	2	1	2	1	1	1	1	2	28.46	0	47.83	0	45.03	0	42.95	0	47.35	0	41.37	0	43.65	0	45.14	0	38.28	0	46.6	0
128	1	70	1	1	0	3	2	1	1	1	4	2	2	1	1	3	2	2	2	1	1	2	2	1	1	1	54.27	1	54.86	1	37.1	0	52.7	1	47.35	0	41.37	0	48.98	0	45.14	0	50.29	1	43.64	0
129	2	73	1	3	0	1	2	2	1	2	4	3	4	2	3	4	2	2	2	2	3	1	1	1	1	2	44.69	0	43.6	0	30.32	0	36.41	0	47.35	0	41.37	0	43.65	0	45.14	0	36.86	0	46.54	0
130	1	72	1	3	0	1	1	2	1	2	4	2	4	2	2	3	1	2	1	2	2	2	1	2	2	2	44.69	0	43.6	0	37.1	0	42.95	0	41.13	0	41.37	0	43.65	0	45.14	0	40.15	0	44.29	0
131	99	99	99	99	99	99	99	99	99	99	99	99	99	99	99	99	99	99	99	99	99	99	99	99	99	99	99	99	99	99	99	99	99	99	99	99	99	99	99	99	99	99	99	99	99	99
132	1	63	2	99	0	3	1	3	2	1	2	2	1	99	99	1	2	1	1	1	2	2	1	2	2	2	44.69	0	47.83	0	51.28	1	52.7	1	47.35	0	47.26	0	55.15	1	56.7	1	43.91	0	55.36	1
133	2	67	1	2	0	1	2	4	2	1	3	1	1	2	1	1	1	1	1	1	2	2	2	2	2	1	48.73	0	54.86	1	45.03	0	59.95	1	55.54	1	47.26	0	55.15	1	51.19	1	50.13	1	52.44	1
134	1	69	1	2	0	1	2	3	2	1	2	2	1	2	3	2	1	1	1	2	4	2	2	2	2	1	44.69	0	32.34	0	30.32	0	52.7	1	47.35	0	55.21	1	55.15	1	51.19	1	32.57	0	60.28	1
135	1	57	2	2	0	1	1	3	2	1	2	4	3	1	1	1	2	2	1	1	1	2	2	2	2	1	54.27	1	54.86	1	59.1	1	59.95	1	58.05	1	55.21	1	55.15	1	56.7	1	55.48	1	54.84	1
136	2	71	1	3	0	1	2	3	2	1	3	2	4	2	99	99	1	2	2	1	1	1	1	2	2	1	54.27	1	54.86	1	51.28	1	52.7	1	55.54	1	55.21	1	48.98	0	51.19	1	53.61	1	50	1
137	1	67	1	3	0	1	2	2	1	2	3	4	1	1	1	1	1	1	1	2	3	1	2	1	1	2	48.73	0	32.34	0	45.03	0	42.95	0	41.13	0	41.37	0	34.06	0	38.33	0	43.62	0	36.04	0
138	1	49	2	3	1	1	1	4	2	2	4	2	3	1	2	2	2	2	1	1	1	1	2	2	2	2	54.27	1	54.86	1	45.03	0	42.95	0	32.55	0	55.21	1	34.06	0	30.09	0	56.19	1	28.79	0
139	2	51	2	3	0	1	2	1	1	2	3	3	3	1	2	2	2	2	2	1	2	2	1	1	1	1	44.69	0	43.6	0	37.1	0	42.95	0	41.13	0	41.37	0	34.06	0	38.33	0	43.65	0	36.25	0
140	2	74	1	2	0	1	2	3	2	1	3	4	4	2	2	4	1	2	2	2	3	2	2	2	1	2	54.27	1	54.86	1	51.28	1	52.7	1	47.35	0	47.26	0	48.98	0	51.19	1	53.09	1	46.46	0
141	1	66	1	2	0	1	1	3	2	2	3	4	4	2	2	3	2	1	1	1	1	1	1	1	1	1	44.69	0	43.6	0	45.03	0	52.7	1	47.35	0	41.37	0	43.65	0	56.7	1	41.99	0	50.52	1
142	1	99	99	3	99	1	2	3	2	1	3	2	4	2	4	4	2	2	2	1	1	1	1	1	1	1	54.27	1	54.86	1	59.1	1	52.7	1	55.54	1	55.21	1	55.15	1	51.19	1	55.3	1	51.4	1
143	1	66	1	99	0	1	1	2	1	2	5	4	3	2	3	3	1	1	1	1	1	1	1	1	1	2	99	99	99	99	99	99	99	99	99	99	99	99	99	99	99	99	99	99	99	99
144	2	70	1	99	0	1	1	2	1	1	4	2	3	99	2	2	1	1	1	1	1	1	1	1	1	3	99	99	99	99	99	99	99	99	99	99	99	99	99	99	99	99	99	99	99	99
145	2	70	1	1	0	1	2	3	2	1	4	2	4	2	2	4	1	1	1	1	1	1	1	1	1	2	54.27	1	54.86	1	59.1	1	52.7	1	55.54	1	47.26	0	48.98	0	51.19	1	56.31	1	46.58	0
146	2	69	1	2	0	1	2	3	2	1	3	4	4	2	2	3	1	2	2	2	3	1	1	2	2	3	44.69	0	43.6	0	37.1	0	52.7	1	41.13	0	41.37	0	43.65	0	51.19	1	40.56	0	47.57	0
147	2	88	1	2	0	1	99	3	2	2	3	2	2	1	4	4	2	2	2	2	4	2	2	2	1	3	33.86	0	32.34	0	37.1	0	42.95	0	41.13	0	33.06	0	43.65	0	45.14	0	31.54	0	46.05	0
148	1	59	2	2	0	1	2	2	1	2	3	2	4	1	2	3	1	2	2	2	2	2	2	2	2	2	44.69	0	43.6	0	45.03	0	42.95	0	41.13	0	47.26	0	43.65	0	45.14	0	42.72	0	44.62	0
149	2	69	1	3	0	1	2	3	2	1	3	2	4	2	2	3	1	2	2	1	1	2	1	2	2	1	54.27	1	54.86	1	51.28	1	52.7	1	55.54	1	47.26	0	55.15	1	56.7	1	51.12	1	53.65	1
150	1	99	99	3	0	1	99	3	2	1	3	3	3	1	1	2	2	2	1	1	1	2	2	2	2	2	48.73	0	47.83	0	21.06	0	42.95	0	41.13	0	41.37	0	55.15	1	56.7	1	32.85	0	56.94	1
151	99	99	99	99	0	1	99	1	1	1	3	3	3	99	99	2	2	2	2	1	3	1	2	1	1	99	99	99	99	99	99	99	99	99	99	99	99	99	99	99	99	99	99	99	99	99
152	2	83	1	1	0	1	99	99	99	1	3	5	3	2	4	4	2	2	99	99	99	1	1	1	2	99	99	99	99	99	99	99	99	99	99	99	99	99	99	99	99	99	99	99	99	99
153	1	64	2	2	0	1	1	4	2	1	3	4	3	1	2	3	2	2	1	2	2	2	2	2	2	2	44.69	0	43.6	0	37.1	0	42.95	0	47.35	0	41.37	0	43.65	0	45.14	0	40.62	0	45.33	0
154	1	79	1	2	0	1	2	3	2	1	3	2	4	2	2	3	2	2	1	2	2	1	1	1	1	2	54.27	1	54.86	1	59.1	1	52.7	1	55.54	1	55.21	1	55.15	1	51.19	1	55.3	1	51.4	1
155	1	64	2	3	0	1	2	2	1	2	3	2	3	1	2	3	1	1	1	1	2	2	2	2	1	1	44.69	0	47.83	0	45.03	0	52.7	1	47.35	0	47.26	0	48.98	0	45.14	0	46.27	0	47.06	0
156	2	40	2	3	1	1	2	1	1	1	3	4	3	2	2	2	2	2	1	1	1	1	1	1	1	2	44.69	0	43.6	0	37.1	0	42.95	0	47.35	0	41.37	0	48.98	0	45.14	0	39.83	0	47.62	0
157	1	78	1	99	0	1	2	3	2	1	4	4	4	2	99	2	1	1	2	2	4	2	2	2	2	2	48.73	0	54.86	1	51.28	1	59.95	1	58.05	1	55.21	1	55.15	1	56.7	1	50.62	1	57.2	1
158	1	70	1	1	0	1	2	5	2	1	3	2	4	2	1	4	1	1	1	1	1	2	2	2	2	1	54.27	1	54.86	1	59.1	1	52.7	1	58.05	1	55.21	1	55.15	1	56.7	1	53.81	1	54.99	1
159	1	69	1	2	0	1	2	1	1	2	2	2	2	1	1	1	1	1	1	1	2	1	1	2	1	1	48.73	0	47.83	0	59.1	1	52.7	1	55.54	1	55.21	1	55.15	1	56.7	1	48.67	0	56.84	1
160	1	43	2	3	1	1	1	3	2	2	3	3	4	2	4	4	2	2	1	1	4	2	2	2	2	1	54.27	1	54.86	1	51.28	1	52.7	1	55.54	1	55.21	1	55.15	1	56.7	1	51.02	1	55.82	1
161	2	41	2	3	99	1	2	3	2	2	3	3	4	2	4	4	2	2	2	2	2	1	1	1	1	1	48.73	0	47.83	0	51.28	1	52.7	1	55.54	1	55.21	1	55.15	1	56.7	1	46.07	0	58.09	1
162	2	76	1	2	0	1	2	3	2	1	2	2	4	1	2	2	1	1	1	1	1	1	1	1	1	2	54.27	1	47.83	0	45.03	0	52.7	1	55.54	1	55.21	1	48.98	0	51.19	1	48.83	0	52.16	1
163	1	44	2	3	0	99	1	3	2	1	3	3	4	2	2	2	1	1	1	1	2	2	2	2	2	4	48.73	0	47.83	0	37.1	0	36.41	0	41.13	0	47.26	0	48.98	0	38.33	0	43.12	0	42.88	0
164	2	64	2	2	0	1	2	3	2	1	3	3	4	2	3	3	2	2	2	2	3	1	1	1	1	2	48.73	0	47.83	0	51.28	1	52.7	1	55.54	1	41.37	0	55.15	1	51.19	1	47.93	0	51.15	1
165	1	64	2	2	0	1	1	99	99	2	3	4	4	2	3	3	2	2	1	2	3	1	1	1	1	1	54.27	1	54.86	1	45.03	0	52.7	1	47.35	0	41.37	0	48.98	0	45.14	0	52.93	1	42.37	0
166	1	63	2	3	0	1	2	3	2	2	3	5	4	2	2	99	2	2	1	2	3	2	2	2	2	1	54.27	1	54.86	1	45.03	0	52.7	1	55.54	1	55.21	1	55.15	1	56.7	1	48.94	0	56.82	1
167	2	78	1	1	0	1	2	3	2	1	3	2	4	2	4	3	2	2	2	2	4	1	99	2	2	2	99	99	99	99	99	99	99	99	99	99	99	99	99	99	99	99	99	99	99	99
168	2	62	2	2	0	1	1	3	2	2	2	2	4	2	2	2	2	2	1	1	2	1	1	1	2	1	54.27	1	54.86	1	59.1	1	52.7	1	55.54	1	55.21	1	55.15	1	51.19	1	55.3	1	51.4	1
169	1	68	1	2	0	1	2	3	2	2	3	2	4	99	1	2	1	2	1	2	4	2	2	1	2	2	33.86	0	43.6	0	37.1	0	36.41	0	47.35	0	41.37	0	43.65	0	45.14	0	34.71	0	47.62	0
170	1	66	1	2	0	1	2	3	2	2	3	2	3	1	99	2	2	1	2	1	1	1	1	1	99	2	44.69	0	43.6	0	59.1	1	42.95	0	47.35	0	41.37	0	43.65	0	45.14	0	47.95	0	41.81	0
171	2	59	2	2	0	1	2	3	2	2	4	2	4	2	2	4	2	2	2	1	2	1	1	2	99	2	54.27	1	54.86	1	59.1	1	52.7	1	55.54	1	55.21	1	55.15	1	56.7	1	53.62	1	54.57	1
172	2	67	1	2	0	99	2	99	99	2	3	2	4	2	2	3	1	1	2	2	2	1	1	2	2	2	48.73	0	43.6	0	45.03	0	42.95	0	47.35	0	33.06	0	34.06	0	38.33	0	48.51	0	32.95	0
173	1	70	1	2	0	1	2	3	2	2	3	2	4	2	2	3	1	1	2	2	2	1	1	2	2	1	54.27	1	54.86	1	51.28	1	52.7	1	55.54	1	55.21	1	55.15	1	56.7	1	51.02	1	55.82	1
174	1	84	1	99	0	1	2	1	1	1	4	4	2	1	1	1	1	2	1	1	1	1	1	1	1	3	44.69	0	43.6	0	51.28	1	42.95	0	47.35	0	41.37	0	43.65	0	51.19	1	43.5	0	46.54	0
175	99	99	99	99	99	99	99	99	99	99	99	99	99	99	99	99	99	99	99	99	99	99	99	99	99	99	99	99	99	99	99	99	99	99	99	99	99	99	99	99	99	99	99	99	99	99
176	2	34	2	2	0	2	99	4	2	1	2	2	2	99	1	2	2	2	1	1	2	2	2	2	2	1	54.27	1	54.86	1	59.1	1	52.7	1	55.54	1	55.21	1	55.15	1	56.7	1	53.62	1	54.57	1
177	1	70	1	2	0	1	2	3	2	1	2	2	4	2	1	1	1	2	1	1	1	2	2	2	2	2	44.69	0	43.6	0	45.03	0	52.7	1	55.54	1	47.26	0	43.65	0	45.14	0	46.05	0	46.84	0
178	1	99	99	3	1	1	2	3	2	2	2	2	2	1	4	3	2	2	2	2	3	1	1	2	2	2	48.73	0	43.6	0	37.1	0	42.95	0	47.35	0	55.21	1	48.98	0	51.19	1	39.46	0	54.07	1
179	2	67	1	3	1	1	2	3	2	2	3	3	3	1	3	3	2	2	2	2	3	1	1	99	99	2	48.73	0	47.83	0	51.28	1	52.7	1	47.35	0	47.26	0	43.65	0	45.14	0	50.78	1	42.96	0
180	1	75	1	2	0	1	2	4	2	1	2	2	2	2	2	2	2	2	1	1	2	2	2	2	2	1	44.69	0	43.6	0	51.28	1	42.95	0	47.35	0	33.06	0	55.15	1	56.7	1	40.23	0	52.39	1
181	2	75	1	2	0	1	2	3	2	2	2	2	2	2	1	2	2	2	1	1	1	1	1	2	2	2	54.27	1	54.86	1	59.1	1	52.7	1	47.35	0	55.21	1	55.15	1	45.14	0	56.53	1	46.54	0
182	2	38	2	3	1	1	1	2	1	2	3	2	4	2	4	3	2	2	1	1	3	2	1	1	1	1	54.27	1	54.86	1	51.28	1	31.44	0	47.35	0	55.21	1	55.15	1	56.7	1	45.5	0	54.88	1
183	1	38	2	3	1	1	1	2	1	1	3	4	4	2	3	3	1	2	1	2	3	2	1	1	1	1	54.27	1	54.86	1	51.28	1	52.7	1	55.54	1	55.21	1	55.15	1	56.7	1	51.02	1	55.82	1
184	1	41	2	3	1	1	1	4	2	2	3	4	3	1	2	2	2	2	2	2	2	2	2	2	2	3	44.69	0	43.6	0	51.28	1	42.95	0	32.55	0	33.06	0	34.06	0	30.09	0	50.34	1	25.53	0
185	2	50	2	3	99	1	2	3	2	2	3	4	3	1	2	4	1	1	2	1	1	1	1	1	1	3	44.69	0	43.6	0	30.32	0	36.41	0	47.35	0	41.37	0	43.65	0	51.19	1	35.02	0	50.03	1
186	2	21	2	3	0	1	1	3	2	2	2	4	4	2	4	4	2	2	1	1	2	1	1	1	1	1	54.27	1	54.86	1	59.1	1	52.7	1	55.54	1	55.21	1	55.15	1	45.14	0	57.14	1	47.91	0
187	1	68	1	2	0	1	2	3	2	1	2	2	4	2	2	2	1	2	1	1	1	2	2	2	2	1	54.27	1	54.86	1	59.1	1	52.7	1	47.35	0	55.21	1	48.98	0	51.19	1	55.6	1	47.38	0
188	2	74	1	2	0	1	2	1	1	1	2	99	4	2	2	2	1	2	2	1	1	2	2	99	2	1	48.73	0	54.86	1	51.28	1	52.7	1	55.54	1	55.21	1	55.15	1	56.7	1	48.76	0	56.93	1
189	1	51	2	2	0	1	99	1	1	1	3	2	3	99	1	3	2	2	1	1	2	1	1	1	1	1	54.27	1	47.83	0	51.28	1	42.95	0	55.54	1	47.26	0	43.65	0	51.19	1	49.56	0	46.91	0
190	1	49	2	2	0	99	1	4	2	2	4	4	4	1	2	2	2	2	1	2	2	1	1	1	1	5	54.27	1	47.83	0	37.1	0	52.7	1	47.35	0	28.9	0	21	0	38.33	0	53.97	1	25.47	0
191	2	51	2	2	0	99	1	3	2	1	2	2	4	99	2	3	2	2	2	2	1	1	1	1	1	1	54.27	1	54.86	1	45.03	0	52.7	1	55.54	1	47.26	0	43.65	0	51.19	1	52.42	1	46.54	0
192	2	56	2	3	0	99	1	3	2	1	3	2	3	99	1	2	1	99	1	1	1	1	1	1	1	2	48.73	0	47.83	0	51.28	1	42.95	0	47.35	0	47.26	0	43.65	0	45.14	0	48.53	0	43.16	0
193	1	99	99	1	0	99	99	2	1	99	3	5	3	99	2	1	1	99	1	1	1	2	2	1	1	5	44.69	0	32.34	0	59.1	1	52.7	1	41.13	0	33.06	0	34.06	0	38.33	0	49.01	0	32.13	0
194	1	99	99	1	0	2	99	2	1	2	4	99	3	99	2	1	1	99	1	1	1	1	2	99	1	2	48.73	0	43.6	0	37.1	0	52.7	1	47.35	0	33.06	0	43.65	0	45.14	0	44.62	0	42.06	0
195	2	58	2	3	0	1	2	3	2	2	2	2	4	2	2	3	2	2	2	2	2	2	1	2	2	1	44.69	0	43.6	0	45.03	0	42.95	0	47.35	0	47.26	0	48.98	0	51.19	1	40.56	0	51.44	1
196	1	74	1	1	0	1	2	3	2	2	3	2	3	2	2	3	2	2	2	2	3	2	1	2	2	99	44.69	0	47.83	0	37.1	0	52.7	1	41.13	0	41.37	0	43.65	0	51.19	1	42.18	0	46.87	0
197	2	68	1	2	0	1	2	3	2	1	3	3	3	1	1	2	2	2	1	1	1	2	1	2	1	3	48.73	0	47.83	0	37.1	0	42.95	0	47.35	0	55.21	1	55.15	1	30.09	0	46.59	0	43.86	0
198	1	68	1	2	0	1	2	3	2	1	4	3	3	1	1	3	1	2	1	1	1	1	1	1	1	2	54.27	1	54.86	1	45.03	0	59.95	1	55.54	1	55.21	1	55.15	1	51.19	1	52.28	1	53.5	1
199	2	85	1	1	0	1	2	3	2	1	2	2	4	2	2	3	2	1	2	1	2	2	2	2	2	2	44.69	0	43.6	0	30.32	0	42.95	0	47.35	0	41.37	0	43.65	0	38.33	0	40.44	0	42.49	0
200	1	63	2	1	0	1	2	2	1	2	3	2	4	2	2	3	2	2	1	2	4	1	1	1	1	2	33.86	0	32.34	0	45.03	0	42.95	0	47.35	0	33.06	0	43.65	0	45.14	0	34.65	0	45.82	0
201	2	45	2	3	1	1	2	3	2	1	2	3	3	2	4	3	2	2	1	1	2	1	1	1	1	2	54.27	1	54.86	1	59.1	1	52.7	1	55.54	1	55.21	1	48.98	0	51.19	1	56.21	1	48.75	0
202	1	45	2	3	1	1	1	3	2	1	3	2	4	2	4	3	2	2	1	2	1	1	1	2	1	1	54.27	1	54.86	1	45.03	0	52.7	1	47.35	0	55.21	1	43.65	0	45.14	0	53.54	1	43.86	0
203	2	57	2	2	0	1	2	3	2	1	3	2	4	2	2	2	1	2	1	1	1	2	1	1	1	2	54.27	1	54.86	1	59.1	1	52.7	1	55.54	1	55.21	1	55.15	1	51.19	1	55.3	1	51.4	1
204	1	39	2	1	0	1	1	4	2	1	4	3	3	2	2	4	2	2	1	1	1	2	1	2	2	1	48.73	0	47.83	0	45.03	0	52.7	1	47.35	0	47.26	0	43.65	0	45.14	0	48.7	0	43.96	0
205	1	78	1	1	0	1	2	3	2	2	3	4	1	1	1	1	1	2	1	1	2	1	1	2	99	1	44.69	0	47.83	0	45.03	0	52.7	1	55.54	1	55.21	1	48.98	0	51.19	1	44.94	0	54.08	1
206	2	67	1	99	0	1	99	3	2	1	3	1	1	2	1	1	1	2	1	1	2	2	2	2	2	2	48.73	0	54.86	1	59.1	1	52.7	1	55.54	1	55.21	1	48.98	0	51.19	1	53.96	1	49.85	0
207	1	69	1	2	0	1	2	3	2	1	3	2	1	1	1	2	1	2	1	99	4	2	2	2	2	2	54.27	1	54.86	1	45.03	0	59.95	1	55.54	1	55.21	1	55.15	1	56.7	1	50.61	1	56.67	1
208	1	38	2	2	0	1	1	1	1	2	5	3	4	2	4	4	2	2	2	2	3	1	1	1	1	4	44.69	0	32.34	0	30.32	0	31.44	0	32.55	0	33.06	0	34.06	0	30.09	0	36.4	0	30.99	0
209	1	78	1	2	0	1	2	2	1	1	3	2	3	1	2	2	2	2	1	1	2	2	2	2	1	1	44.69	0	43.6	0	45.03	0	52.7	1	47.35	0	47.26	0	48.98	0	51.19	1	42.8	0	51.24	1
210	2	65	1	1	0	1	2	2	1	2	4	5	4	2	1	4	2	2	1	1	1	1	1	1	1	2	33.86	0	32.34	0	30.32	0	31.44	0	41.13	0	28.9	0	34.06	0	45.14	0	28.11	0	42.12	0
211	1	66	1	2	0	1	99	3	2	1	3	2	4	2	2	2	1	1	1	1	1	2	2	2	2	1	54.27	1	47.83	0	45.03	0	59.95	1	55.54	1	55.21	1	55.15	1	56.7	1	47.91	0	57.84	1
212	2	63	2	1	0	1	1	3	2	1	2	4	3	1	1	2	2	2	2	1	2	2	1	2	2	2	48.73	0	47.83	0	45.03	0	42.95	0	47.35	0	47.26	0	43.65	0	45.14	0	46.45	0	44.16	0
213	1	34	2	1	0	1	2	2	1	2	4	2	4	1	4	4	2	2	1	1	2	2	2	2	2	1	54.27	1	54.86	1	51.28	1	52.7	1	55.54	1	41.37	0	48.98	0	45.14	0	55.63	1	42.74	0
214	1	78	1	1	0	1	2	3	2	1	3	2	1	2	2	2	2	1	1	1	2	2	2	2	2	1	99	99	99	99	99	99	99	99	99	99	99	99	99	99	99	99	99	99	99	99
215	1	86	1	2	0	1	2	99	99	1	2	4	4	2	2	3	2	2	2	1	1	2	2	2	1	2	33.86	0	43.6	0	51.28	1	52.7	1	47.35	0	33.06	0	43.65	0	45.14	0	43.29	0	42.76	0
216	2	79	1	99	0	1	2	1	1	1	4	2	4	99	2	2	2	2	2	1	2	1	1	1	1	2	44.69	0	47.83	0	37.1	0	52.7	1	55.54	1	47.26	0	48.98	0	51.19	1	42.4	0	53.18	1
217	1	99	99	1	0	1	2	1	1	1	2	4	2	99	1	1	1	2	1	1	1	1	1	1	1	3	44.69	0	43.6	0	45.03	0	52.7	1	47.35	0	41.37	0	43.65	0	45.14	0	45.51	0	43.86	0
218	2	22	2	1	0	1	1	3	2	1	4	1	3	2	2	2	2	2	1	1	2	1	1	1	1	1	54.27	1	54.86	1	51.28	1	52.7	1	55.54	1	55.21	1	55.15	1	51.19	1	52.7	1	52.65	1
219	1	32	2	2	0	2	1	1	1	1	3	5	2	1	2	2	2	2	1	1	2	2	2	2	1	1	54.27	1	54.86	1	45.03	0	59.95	1	58.05	1	47.26	0	55.15	1	45.14	0	54.42	1	48.27	0
220	2	34	2	2	0	2	2	1	1	2	3	3	3	1	2	2	2	2	2	1	3	2	2	2	2	1	54.27	1	47.83	0	37.1	0	31.44	0	41.13	0	47.26	0	48.98	0	45.14	0	42.16	0	45.8	0
221	1	57	2	3	0	1	1	3	2	1	2	4	4	1	2	2	1	1	1	1	4	2	2	2	2	1	54.27	1	54.86	1	59.1	1	52.7	1	55.54	1	55.21	1	55.15	1	56.7	1	53.62	1	54.57	1
222	2	57	2	3	0	1	2	3	2	2	4	5	4	2	2	3	1	1	1	1	1	2	2	2	2	2	33.86	0	54.86	1	59.1	1	52.7	1	58.05	1	55.21	1	55.15	1	56.7	1	45.51	0	59.07	1
223	1	56	2	3	99	1	1	3	2	1	3	5	4	2	2	3	2	2	1	2	2	2	2	2	2	1	54.27	1	54.86	1	45.03	0	42.95	0	47.35	0	55.21	1	48.98	0	51.19	1	48.67	0	49.82	0
224	2	74	1	3	0	1	2	3	2	1	2	2	4	2	3	1	1	2	2	2	3	2	2	2	2	1	44.69	0	43.6	0	45.03	0	52.7	1	55.54	1	41.37	0	48.98	0	51.19	1	43.49	0	51.01	1
225	1	70	1	2	0	1	2	3	2	2	3	3	2	1	2	3	1	2	1	1	2	2	2	2	99	2	54.27	1	54.86	1	51.28	1	52.7	1	55.54	1	33.06	0	43.65	0	45.14	0	56.52	1	38.19	0
226	2	68	1	2	0	99	2	3	2	2	3	4	2	1	2	3	1	2	2	1	2	2	2	2	2	2	48.73	0	47.83	0	45.03	0	52.7	1	47.35	0	41.37	0	43.65	0	45.14	0	48.77	0	42.35	0
227	1	73	1	2	0	1	2	3	2	2	3	3	4	99	3	3	2	1	2	2	3	1	1	2	99	2	44.69	0	43.6	0	45.03	0	52.7	1	47.35	0	47.26	0	48.98	0	51.19	1	42.8	0	51.24	1
228	1	47	2	1	0	1	1	3	2	2	3	4	4	2	3	3	1	2	1	1	3	2	2	2	2	1	44.69	0	43.6	0	51.28	1	52.7	1	47.35	0	41.37	0	43.65	0	38.33	0	49.66	0	38.94	0
229	2	76	1	1	0	1	2	2	1	2	5	2	2	99	2	2	2	2	1	2	1	2	2	2	2	3	44.69	0	43.6	0	37.1	0	42.95	0	47.35	0	41.37	0	43.65	0	38.33	0	42.7	0	41.41	0
230	2	71	1	1	0	1	2	3	2	2	3	2	4	2	2	3	1	2	2	1	2	2	2	2	2	2	48.73	0	47.83	0	51.28	1	52.7	1	41.13	0	47.26	0	48.98	0	51.19	1	47.68	0	47.69	0
231	2	65	1	2	0	1	2	4	2	1	2	2	4	2	3	3	1	2	1	1	1	1	1	1	1	2	48.73	0	47.83	0	51.28	1	52.7	1	47.35	0	33.06	0	43.65	0	45.14	0	50.96	1	39.09	0
232	1	77	1	1	0	1	2	1	1	1	3	2	4	99	2	1	1	2	2	2	1	2	1	1	99	1	44.69	0	43.6	0	45.03	0	42.95	0	55.54	1	41.37	0	43.65	0	56.7	1	40.36	0	52.09	1
233	1	39	2	1	0	1	1	3	2	2	2	2	4	2	4	4	2	2	2	2	3	2	2	2	2	1	54.27	1	54.86	1	59.1	1	52.7	1	47.35	0	55.21	1	55.15	1	56.7	1	53	1	53.2	1
234	1	28	2	1	0	1	1	2	1	1	3	4	4	1	1	3	2	2	2	1	2	2	2	2	2	1	44.69	0	47.83	0	45.03	0	52.7	1	47.35	0	28.9	0	48.98	0	45.14	0	46.5	0	42.05	0
235	2	41	2	3	99	1	1	1	1	2	5	4	3	1	2	3	2	2	1	2	4	1	1	1	1	5	28.46	0	19.54	0	21.06	0	31.44	0	32.55	0	28.9	0	21	0	30.09	0	23.79	0	31.09	0
236	1	62	2	1	0	1	1	3	2	1	3	4	4	2	2	3	2	2	1	1	1	2	2	2	2	1	54.27	1	54.86	1	30.32	0	42.95	0	41.13	0	33.06	0	34.06	0	30.09	0	52.22	1	26.54	0
237	1	58	2	99	0	1	1	3	2	1	2	2	4	2	2	2	2	2	2	1	2	2	2	2	2	1	54.27	1	54.86	1	51.28	1	52.7	1	55.54	1	55.21	1	55.15	1	56.7	1	51.02	1	55.82	1
238	2	57	2	2	0	1	1	3	2	1	3	2	3	2	2	2	2	1	1	1	2	2	1	2	2	2	54.27	1	54.86	1	51.28	1	52.7	1	55.54	1	55.21	1	55.15	1	45.14	0	54.54	1	49.16	0
239	2	44	2	3	1	1	99	3	2	1	2	2	4	2	4	4	2	2	2	1	1	1	1	2	2	1	54.27	1	54.86	1	59.1	1	52.7	1	58.05	1	55.21	1	55.15	1	56.7	1	53.81	1	54.99	1
240	2	61	2	3	1	1	2	2	1	2	3	5	3	1	3	3	2	2	1	2	1	1	1	1	1	1	44.69	0	47.83	0	45.03	0	31.44	0	41.13	0	33.06	0	48.98	0	30.09	0	45.67	0	33.91	0
241	1	41	2	3	1	1	1	3	2	1	2	5	3	2	2	3	2	2	1	2	3	2	2	2	1	2	33.86	0	47.83	0	45.03	0	52.7	1	55.54	1	33.06	0	43.65	0	45.14	0	43.45	0	44.43	0
242	2	66	1	1	0	1	2	3	2	2	3	2	4	2	2	3	2	1	1	1	1	2	1	2	2	1	54.27	1	54.86	1	51.28	1	52.7	1	47.35	0	47.26	0	48.98	0	56.7	1	51.41	1	49.63	0
243	1	64	2	3	0	1	1	3	2	2	4	2	4	2	4	4	1	1	1	2	4	1	1	2	1	1	54.27	1	54.86	1	45.03	0	52.7	1	55.54	1	47.26	0	55.15	1	51.19	1	50.72	1	51.48	1
244	2	68	1	3	0	1	2	3	2	1	4	4	4	2	2	4	2	1	2	2	3	1	1	1	1	1	54.27	1	54.86	1	30.32	0	52.7	1	47.35	0	55.21	1	55.15	1	51.19	1	45.1	0	54.63	1
245	2	46	2	3	1	1	2	3	2	2	2	2	4	2	4	3	2	2	2	2	2	1	1	1	1	3	48.73	0	43.6	0	45.03	0	52.7	1	55.54	1	47.26	0	55.15	1	51.19	1	44.15	0	54.45	1
246	1	47	2	3	1	1	1	3	2	1	2	2	4	2	1	3	2	2	1	2	2	2	2	2	2	1	54.27	1	54.86	1	59.1	1	59.95	1	58.05	1	55.21	1	55.15	1	56.7	1	55.48	1	54.84	1
247	1	71	1	1	0	99	2	3	2	2	2	5	4	99	4	4	2	2	1	1	4	1	1	1	1	1	54.27	1	54.86	1	45.03	0	52.7	1	47.35	0	55.21	1	55.15	1	56.7	1	48.32	0	55.45	1
248	99	99	99	99	99	99	99	99	99	99	99	99	99	99	99	99	99	99	99	99	99	99	99	99	99	99	99	99	99	99	99	99	99	99	99	99	99	99	99	99	99	99	99	99	99	99
249	1	47	2	1	0	1	1	1	1	2	5	4	3	99	3	4	2	2	2	2	4	2	1	1	1	4	44.69	0	47.83	0	45.03	0	42.95	0	41.13	0	41.37	0	43.65	0	38.33	0	46.49	0	38.4	0
250	2	77	1	1	0	1	2	3	2	2	2	1	4	99	4	4	2	2	1	2	1	2	2	1	1	2	28.46	0	19.54	0	37.1	0	42.95	0	47.35	0	33.06	0	34.06	0	51.19	1	24.49	0	49.66	0
251	1	47	2	3	1	1	99	1	1	2	4	5	4	2	3	4	2	2	1	2	3	2	2	1	1	2	54.27	1	54.86	1	59.1	1	52.7	1	55.54	1	55.21	1	55.15	1	51.19	1	55.3	1	51.4	1
252	2	46	2	3	1	1	99	1	1	2	4	99	4	2	3	3	2	2	2	2	3	2	2	1	1	2	54.27	1	54.86	1	59.1	1	59.95	1	58.05	1	55.21	1	48.98	0	51.19	1	58.07	1	49.02	0
253	1	50	2	2	1	1	1	3	2	1	2	4	4	2	2	3	1	2	1	1	2	1	1	1	1	1	44.69	0	43.6	0	30.32	0	42.95	0	47.35	0	47.26	0	43.65	0	51.19	1	36.45	0	51.5	1
254	1	49	2	3	1	1	1	3	2	2	3	2	3	1	2	99	2	2	1	2	1	2	2	2	2	1	54.27	1	54.86	1	59.1	1	52.7	1	47.35	0	55.21	1	43.65	0	45.14	0	58.23	1	41.61	0
255	2	72	1	2	0	1	2	3	2	2	2	2	3	1	3	3	2	2	1	1	1	2	1	1	2	2	44.69	0	54.86	1	45.03	0	42.95	0	47.35	0	33.06	0	55.15	1	38.33	0	48.06	0	40.94	0
256	1	47	2	3	1	1	2	1	1	2	5	4	3	1	1	4	2	2	1	1	1	1	1	1	1	5	33.86	0	19.54	0	51.28	1	42.95	0	41.13	0	28.9	0	21	0	38.33	0	36.84	0	31.13	0
257	2	42	2	3	1	1	2	1	1	2	5	4	3	1	2	4	2	2	1	1	2	1	1	1	1	5	44.69	0	43.6	0	45.03	0	42.95	0	32.55	0	33.06	0	21	0	30.09	0	50.19	1	20.93	0
258	1	76	1	99	0	1	2	3	2	1	3	2	4	2	3	3	1	1	1	1	1	2	2	2	2	99	44.69	0	43.6	0	45.03	0	52.7	1	47.35	0	47.26	0	48.98	0	51.19	1	42.8	0	51.24	1
259	2	72	1	2	0	3	2	3	2	1	3	2	4	2	1	99	1	2	2	2	3	2	2	2	99	1	54.27	1	54.86	1	59.1	1	52.7	1	47.35	0	28.9	0	43.65	0	45.14	0	58.56	1	34.43	0
260	2	67	1	2	0	1	2	3	2	1	3	2	4	99	2	3	2	2	1	1	2	1	1	1	1	1	54.27	1	54.86	1	59.1	1	52.7	1	58.05	1	55.21	1	55.15	1	56.7	1	53.81	1	54.99	1
261	99	99	99	99	99	99	99	99	99	99	99	99	99	99	99	99	99	99	99	99	99	99	99	99	99	99	99	99	99	99	99	99	99	99	99	99	99	99	99	99	99	99	99	99	99	99
262	1	51	2	3	1	1	1	3	2	2	3	4	4	2	3	3	1	1	1	2	4	2	2	2	2	1	54.27	1	54.86	1	59.1	1	52.7	1	55.54	1	28.9	0	48.98	0	56.7	1	54.87	1	44.75	0
263	2	48	2	3	1	1	2	3	2	1	3	4	4	2	4	3	2	2	2	2	3	1	1	1	2	1	54.27	1	54.86	1	51.28	1	52.7	1	47.35	0	55.21	1	55.15	1	56.7	1	50.4	1	54.45	1
264	2	66	1	2	0	1	99	2	1	2	2	4	4	2	1	1	2	2	2	1	2	1	1	99	99	1	54.27	1	54.86	1	45.03	0	52.7	1	47.35	0	55.21	1	55.15	1	51.19	1	50	1	52.28	1
265	1	76	1	2	0	1	2	3	2	2	4	4	4	2	2	3	1	1	1	2	2	2	2	1	1	2	54.27	1	54.86	1	59.1	1	52.7	1	47.35	0	55.21	1	55.15	1	56.7	1	53	1	53.2	1
266	1	70	1	1	0	1	2	3	2	1	4	4	2	2	2	1	1	1	1	1	3	2	2	1	1	1	44.69	0	43.6	0	30.32	0	42.95	0	47.35	0	33.06	0	34.06	0	38.33	0	41.97	0	36.11	0
267	1	70	1	2	0	1	2	4	2	2	2	2	4	2	2	3	2	2	1	2	3	2	2	2	2	1	48.73	0	47.83	0	51.28	1	42.95	0	47.35	0	47.26	0	48.98	0	51.19	1	45.9	0	48.93	0
268	2	71	1	2	0	1	2	3	2	1	3	2	4	2	4	4	99	2	2	2	3	2	2	2	2	1	54.27	1	47.83	0	51.28	1	64.48	1	55.54	1	55.21	1	55.15	1	56.7	1	51.04	1	56.75	1
269	2	66	1	1	0	1	2	3	2	1	2	2	4	99	4	4	1	2	1	1	1	1	1	1	1	2	54.27	1	54.86	1	45.03	0	42.95	0	47.35	0	47.26	0	48.98	0	45.14	0	50.61	1	44.17	0
270	1	52	2	1	0	1	1	3	2	1	3	3	3	1	2	3	1	1	1	1	1	1	1	1	1	2	48.73	0	47.83	0	45.03	0	42.95	0	47.35	0	47.26	0	48.98	0	38.33	0	47.74	0	42.52	0
271	1	60	2	1	0	1	2	5	2	2	3	2	2	99	2	3	1	2	1	1	2	2	2	2	2	1	54.27	1	54.86	1	51.28	1	52.7	1	47.35	0	55.21	1	55.15	1	56.7	1	50.4	1	54.45	1
272	1	68	1	1	0	1	2	3	2	2	3	3	3	99	3	3	2	1	1	2	3	2	2	2	2	1	28.46	0	54.86	1	59.1	1	42.95	0	47.35	0	41.37	0	55.15	1	45.14	0	43.96	0	48.12	0
273	2	72	1	1	0	1	2	5	2	1	2	2	4	99	2	3	1	1	1	1	2	1	1	1	1	1	54.27	1	54.86	1	59.1	1	59.95	1	58.05	1	55.21	1	55.15	1	56.7	1	55.48	1	54.84	1
274	1	68	1	2	0	1	2	2	1	1	3	3	4	2	3	3	2	1	1	1	2	1	1	2	2	2	44.69	0	43.6	0	45.03	0	52.7	1	47.35	0	47.26	0	43.65	0	51.19	1	43.59	0	48.95	0
275	1	66	1	3	1	1	2	3	2	1	3	2	4	2	2	3	2	2	2	1	1	1	1	1	1	2	48.73	0	47.83	0	51.28	1	42.95	0	47.35	0	47.26	0	48.98	0	45.14	0	47.74	0	45.45	0
276	2	80	1	3	1	1	2	3	2	1	4	2	3	2	2	2	2	2	2	1	1	1	1	1	1	2	33.86	0	43.6	0	45.03	0	42.95	0	47.35	0	41.37	0	48.98	0	51.19	1	36.23	0	51.99	1
277	1	74	1	2	0	1	2	4	2	1	2	2	4	2	2	3	1	2	2	1	1	1	1	1	1	2	54.27	1	54.86	1	59.1	1	42.95	0	55.54	1	55.21	1	55.15	1	51.19	1	53.05	1	51.59	1
278	2	72	1	2	0	1	2	3	2	2	4	4	4	2	3	4	1	1	1	2	2	1	1	2	1	4	44.69	0	43.6	0	45.03	0	42.95	0	47.35	0	47.26	0	48.98	0	51.19	1	40.56	0	51.44	1
279	2	62	2	3	0	1	2	3	2	1	3	3	4	2	3	3	1	2	1	1	2	1	1	1	1	2	44.69	0	43.6	0	37.1	0	42.95	0	47.35	0	33.06	0	48.98	0	45.14	0	39.94	0	45.35	0
280	1	66	1	3	0	1	2	3	2	1	3	3	4	2	2	3	2	2	1	1	2	2	2	2	2	1	54.27	1	54.86	1	59.1	1	64.48	1	58.05	1	55.21	1	55.15	1	56.7	1	56.52	1	54.75	1
281	1	66	1	2	0	1	2	3	2	1	4	2	3	1	2	2	2	2	1	1	1	2	2	2	2	1	54.27	1	54.86	1	51.28	1	59.95	1	55.54	1	47.26	0	55.15	1	51.19	1	54.47	1	50.33	1
282	1	70	1	1	0	1	2	3	2	2	3	2	4	2	2	4	99	2	1	1	2	2	2	2	2	1	54.27	1	54.86	1	51.28	1	52.7	1	47.35	0	55.21	1	55.15	1	45.14	0	53.92	1	47.79	0
283	1	61	2	3	0	1	2	3	2	2	3	1	4	2	4	4	2	2	2	2	4	2	1	1	1	1	54.27	1	54.86	1	59.1	1	64.48	1	58.05	1	55.21	1	55.15	1	56.7	1	56.52	1	54.75	1
284	2	50	2	3	0	1	1	3	2	2	3	2	4	2	4	4	2	2	2	2	4	1	1	1	1	1	54.27	1	54.86	1	59.1	1	52.7	1	58.05	1	55.21	1	55.15	1	56.7	1	53.81	1	54.99	1
285	1	80	1	1	0	1	2	3	2	1	3	2	4	1	2	3	1	1	1	1	2	1	1	1	1	2	54.27	1	47.83	0	59.1	1	52.7	1	55.54	1	47.26	0	43.65	0	45.14	0	56.25	1	41.97	0
286	99	99	99	99	99	99	99	99	99	99	99	99	99	99	99	99	99	99	99	99	99	99	99	99	99	99	99	99	99	99	99	99	99	99	99	99	99	99	99	99	99	99	99	99	99	99
287	1	87	1	2	0	99	2	99	99	1	3	3	4	99	2	3	2	2	2	1	1	99	1	1	1	4	54.27	1	47.83	0	45.03	0	52.7	1	47.35	0	55.21	1	55.15	1	56.7	1	45.62	0	56.61	1
288	2	76	1	99	0	1	2	3	2	2	5	5	4	2	2	4	2	1	1	1	2	2	2	2	2	1	99	99	99	99	99	99	99	99	99	99	99	99	99	99	99	99	99	99	99	99
289	2	61	2	2	0	1	2	3	2	2	3	2	4	2	2	3	1	1	2	1	2	2	2	2	2	2	44.69	0	47.83	0	59.1	1	52.7	1	47.35	0	33.06	0	43.65	0	45.14	0	51.92	1	38.65	0
290	2	37	2	1	0	1	1	3	2	1	3	2	4	2	2	2	2	2	1	1	3	2	1	1	1	1	54.27	1	54.86	1	59.1	1	59.95	1	55.54	1	55.21	1	55.15	1	56.7	1	55.29	1	54.42	1
291	1	57	2	3	0	1	2	3	2	2	3	2	4	2	2	3	2	2	2	2	2	1	1	1	1	2	44.69	0	43.6	0	45.03	0	52.7	1	47.35	0	41.37	0	43.65	0	45.14	0	45.51	0	43.86	0
292	2	72	1	2	0	1	2	3	2	99	2	2	4	2	1	1	2	2	1	99	3	2	2	1	1	2	48.73	0	47.83	0	45.03	0	52.7	1	55.54	1	41.37	0	43.65	0	45.14	0	49.39	0	43.73	0
293	1	75	1	2	0	1	2	3	2	1	3	3	4	2	2	2	2	2	1	1	3	2	2	1	1	4	44.69	0	43.6	0	37.1	0	36.41	0	41.13	0	41.37	0	43.65	0	38.33	0	40.72	0	40.5	0
294	2	40	2	2	0	1	1	3	2	1	2	2	4	2	1	2	1	2	2	1	2	2	1	1	1	2	54.27	1	54.86	1	51.28	1	52.7	1	55.54	1	55.21	1	55.15	1	56.7	1	51.02	1	55.82	1
295	2	42	2	3	1	1	99	2	1	1	3	3	3	99	2	4	2	2	1	2	3	1	1	1	1	2	48.73	0	47.83	0	59.1	1	59.95	1	47.35	0	55.21	1	43.65	0	45.14	0	54.95	1	43.73	0
296	1	50	2	3	1	1	1	3	2	1	3	2	4	2	4	4	2	2	1	1	1	2	1	2	2	1	54.27	1	54.86	1	51.28	1	59.95	1	58.05	1	55.21	1	55.15	1	56.7	1	52.88	1	56.09	1
297	1	68	1	1	0	1	99	3	2	2	3	4	3	99	2	3	2	2	2	1	2	2	2	99	2	1	54.27	1	54.86	1	51.28	1	52.7	1	47.35	0	55.21	1	55.15	1	56.7	1	50.4	1	54.45	1
298	1	55	2	3	0	1	1	5	2	1	3	2	3	1	3	3	2	2	1	2	4	2	2	2	2	1	54.27	1	54.86	1	59.1	1	64.48	1	58.05	1	55.21	1	48.98	0	51.19	1	59.11	1	48.93	0
299	2	54	2	3	0	1	1	5	2	1	2	2	3	2	2	3	1	2	2	1	2	2	2	2	2	99	54.27	1	54.86	1	51.28	1	59.95	1	55.54	1	55.21	1	55.15	1	56.7	1	52.69	1	55.67	1
300	1	80	1	2	1	1	2	2	1	2	5	4	4	2	99	4	2	2	2	2	4	2	2	2	2	2	33.86	0	32.34	0	30.32	0	42.95	0	41.13	0	33.06	0	34.06	0	38.33	0	32.78	0	39.1	0
301	1	61	2	3	1	1	1	3	2	1	3	4	3	1	1	2	1	1	1	1	1	1	1	1	1	3	48.73	0	47.83	0	37.1	0	52.7	1	47.35	0	41.37	0	43.65	0	45.14	0	46.13	0	43.62	0
302	2	50	2	3	1	2	1	3	2	1	2	2	3	1	2	2	2	2	2	1	2	1	1	1	1	2	48.73	0	47.83	0	45.03	0	52.7	1	47.35	0	41.37	0	43.65	0	45.14	0	48.77	0	42.35	0
303	1	39	2	3	1	1	1	2	1	2	2	4	2	1	1	2	2	1	1	2	2	1	1	1	2	1	54.27	1	54.86	1	59.1	1	52.7	1	55.54	1	55.21	1	48.98	0	51.19	1	56.21	1	48.75	0
304	2	29	2	3	1	2	1	2	1	2	3	2	2	1	1	2	1	1	1	1	3	1	2	1	1	2	54.27	1	43.6	0	37.1	0	42.95	0	47.35	0	41.37	0	43.65	0	38.33	0	46.59	0	39.49	0
305	1	69	1	3	0	1	2	2	1	1	2	3	4	2	2	3	1	2	1	2	2	1	1	1	1	2	48.73	0	43.6	0	45.03	0	42.95	0	47.35	0	41.37	0	43.65	0	51.19	1	43.06	0	46.74	0
306	2	63	2	3	0	1	2	2	1	1	2	3	4	2	2	3	1	1	1	1	2	1	1	1	1	2	48.73	0	43.6	0	37.1	0	52.7	1	47.35	0	47.26	0	48.98	0	51.19	1	41.8	0	51.7	1
307	1	53	2	1	0	99	1	1	1	2	3	2	2	1	2	1	1	1	1	2	1	2	2	1	1	4	33.86	0	19.54	0	37.1	0	31.44	0	41.13	0	33.06	0	34.06	0	38.33	0	27.48	0	40.37	0
308	2	67	1	3	1	1	2	1	1	2	2	4	4	1	3	4	2	2	2	2	4	1	1	1	1	5	44.69	0	32.34	0	51.28	1	42.95	0	32.55	0	33.06	0	34.06	0	30.09	0	46.03	0	27.4	0
309	1	66	1	3	1	1	1	1	1	2	3	5	3	1	1	3	2	2	2	99	3	1	1	1	1	4	33.86	0	43.6	0	37.1	0	42.95	0	41.13	0	41.37	0	43.65	0	45.14	0	35.75	0	46.45	0
310	1	39	2	3	1	1	1	1	1	2	3	2	4	1	4	4	2	2	1	2	3	1	1	1	1	3	33.86	0	54.86	1	37.1	0	52.7	1	55.54	1	47.26	0	34.06	0	30.09	0	49.33	0	35.62	0
311	2	18	2	3	0	1	2	1	1	2	4	5	2	1	3	2	2	2	2	2	3	1	1	1	1	5	44.69	0	47.83	0	45.03	0	42.95	0	47.35	0	55.21	1	48.98	0	51.19	1	42.08	0	52.9	1
312	99	99	99	99	99	99	99	99	99	99	99	99	99	99	99	99	99	99	99	99	99	99	99	99	99	99	99	99	99	99	99	99	99	99	99	99	99	99	99	99	99	99	99	99	99	99
313	1	68	1	1	0	1	2	4	2	1	2	2	1	99	99	3	1	2	2	1	1	2	2	2	2	1	54.27	1	54.86	1	51.28	1	52.7	1	55.54	1	55.21	1	55.15	1	56.7	1	51.02	1	55.82	1
314	1	63	2	1	0	1	2	4	2	2	3	5	4	2	3	3	1	2	1	2	4	2	2	2	2	1	54.27	1	54.86	1	51.28	1	52.7	1	47.35	0	28.9	0	48.98	0	45.14	0	55.17	1	37.97	0
315	1	76	1	2	0	1	2	2	1	2	3	5	4	99	2	3	1	1	1	1	1	2	1	2	2	1	44.69	0	47.83	0	37.1	0	36.41	0	47.35	0	28.9	0	43.65	0	45.14	0	40.9	0	41.36	0
316	2	73	1	2	0	1	2	3	2	1	2	2	4	2	2	3	1	1	2	1	1	2	1	2	1	1	48.73	0	54.86	1	45.03	0	52.7	1	55.54	1	55.21	1	55.15	1	56.7	1	46.68	0	57.93	1
317	1	70	1	2	0	1	1	5	2	1	2	3	4	2	4	3	2	2	1	1	3	2	2	2	2	1	54.27	1	54.86	1	51.28	1	52.7	1	55.54	1	55.21	1	55.15	1	56.7	1	51.02	1	55.82	1
318	2	64	2	99	0	1	2	3	2	1	2	2	4	2	2	3	1	1	1	2	3	2	2	2	2	1	54.27	1	54.86	1	51.28	1	52.7	1	55.54	1	41.37	0	55.15	1	56.7	1	51.19	1	52.05	1
319	1	61	2	99	1	1	1	2	1	2	2	2	3	1	2	3	2	2	2	1	2	1	1	1	1	1	44.69	0	43.6	0	45.03	0	52.7	1	55.54	1	47.26	0	43.65	0	45.14	0	46.05	0	46.84	0
320	1	99	99	2	0	1	1	3	2	99	1	2	2	99	1	2	1	1	1	99	99	2	2	2	2	1	54.27	1	54.86	1	59.1	1	64.48	1	58.05	1	55.21	1	55.15	1	56.7	1	56.52	1	54.75	1
321	2	58	2	3	0	99	1	3	2	1	2	1	4	2	2	2	1	1	1	2	2	2	2	2	2	1	54.27	1	54.86	1	51.28	1	52.7	1	55.54	1	55.21	1	55.15	1	51.19	1	52.7	1	52.65	1
322	1	62	2	3	0	1	2	1	1	2	4	4	3	1	2	3	2	2	1	1	2	2	2	2	2	2	33.86	0	32.34	0	45.03	0	42.95	0	47.35	0	33.06	0	43.65	0	38.33	0	36.73	0	41.9	0
323	1	36	2	3	0	1	1	1	1	2	4	4	3	1	3	3	2	2	1	2	3	2	2	2	2	1	44.69	0	43.6	0	51.28	1	52.7	1	55.54	1	47.26	0	48.98	0	51.19	1	45.5	0	51.61	1
324	2	63	2	2	0	1	2	3	2	1	2	2	2	2	1	1	1	1	1	1	2	2	1	1	1	2	48.73	0	43.6	0	37.1	0	52.7	1	47.35	0	55.21	1	48.98	0	56.7	1	40.02	0	57.04	1
325	1	68	1	99	0	1	1	3	2	1	2	2	2	2	1	1	1	2	1	1	1	1	1	1	1	1	48.73	0	47.83	0	45.03	0	52.7	1	55.54	1	33.06	0	48.98	0	51.19	1	46.86	0	47.23	0
326	1	74	1	1	0	1	2	3	2	2	3	4	4	2	1	3	2	2	2	1	2	1	1	1	1	2	33.86	0	43.6	0	37.1	0	52.7	1	47.35	0	41.37	0	43.65	0	38.33	0	40.54	0	43.37	0
327	1	56	2	2	0	1	1	4	2	1	2	2	2	2	1	1	1	2	1	1	1	2	2	2	2	2	54.27	1	54.86	1	45.03	0	52.7	1	55.54	1	55.21	1	55.15	1	56.7	1	48.94	0	56.82	1
328	2	55	2	2	0	1	2	5	2	1	3	2	2	2	1	3	1	2	1	2	4	2	2	2	2	1	54.27	1	54.86	1	45.03	0	52.7	1	55.54	1	41.37	0	48.98	0	51.19	1	51.7	1	47.22	0
329	1	77	1	3	1	1	2	1	1	1	3	2	4	1	2	4	2	2	2	2	4	2	1	1	2	2	48.73	0	47.83	0	59.1	1	52.7	1	47.35	0	47.26	0	55.15	1	38.33	0	53.75	1	42.73	0
330	99	99	99	99	99	99	99	99	99	99	99	99	99	99	99	99	99	99	99	99	99	99	99	99	99	99	99	99	99	99	99	99	99	99	99	99	99	99	99	99	99	99	99	99	99	99
331	1	61	2	3	0	1	2	3	2	2	5	3	4	2	3	4	1	2	1	2	99	1	1	99	99	4	28.46	0	54.86	1	37.1	0	36.41	0	32.55	0	55.21	1	55.15	1	38.33	0	35.91	0	49.15	0
332	1	62	2	3	0	1	1	3	2	1	2	2	4	2	2	2	2	2	1	2	2	2	2	2	2	2	48.73	0	47.83	0	51.28	1	52.7	1	47.35	0	41.37	0	43.65	0	51.19	1	49.01	0	44.84	0
333	1	62	2	2	0	99	1	3	2	1	2	2	4	2	2	2	1	2	1	2	1	2	2	2	2	1	54.27	1	54.86	1	59.1	1	52.7	1	55.54	1	55.21	1	55.15	1	56.7	1	53.62	1	54.57	1
334	2	62	2	2	0	1	2	3	2	2	3	2	4	2	2	2	2	2	2	1	3	2	2	2	2	1	54.27	1	54.86	1	45.03	0	52.7	1	55.54	1	55.21	1	55.15	1	56.7	1	48.94	0	56.82	1
335	2	72	1	1	0	1	2	2	1	1	3	2	4	2	3	4	1	2	1	2	3	1	1	1	1	3	33.86	0	32.34	0	59.1	1	42.95	0	47.35	0	41.37	0	48.98	0	45.14	0	38.44	0	48.13	0
336	1	71	1	2	0	1	2	1	1	1	4	3	4	2	1	3	1	2	1	1	1	1	1	1	1	1	48.73	0	47.83	0	51.28	1	52.7	1	47.35	0	47.26	0	48.98	0	45.14	0	49.99	0	45.25	0
337	1	72	1	3	1	1	2	3	2	2	3	2	2	1	1	3	1	1	1	1	1	2	2	2	2	1	54.27	1	54.86	1	45.03	0	52.7	1	55.54	1	55.21	1	55.15	1	56.7	1	48.94	0	56.82	1
338	2	74	1	99	99	1	2	3	2	1	2	2	4	2	99	2	2	99	99	1	2	2	2	2	2	2	99	99	99	99	99	99	99	99	99	99	99	99	99	99	99	99	99	99	99	99
339	99	99	99	3	99	1	2	3	2	99	2	2	4	2	1	99	1	2	2	1	1	2	2	2	2	3	99	99	99	99	99	99	99	99	99	99	99	99	99	99	99	99	99	99	99	99
340	2	84	1	1	0	1	2	3	2	1	2	2	4	2	3	3	2	1	1	1	1	1	1	1	1	2	44.69	0	43.6	0	45.03	0	52.7	1	47.35	0	41.37	0	43.65	0	51.19	1	43.67	0	47.35	0
341	1	52	2	3	0	1	1	3	2	2	3	5	4	2	2	3	2	2	1	1	1	2	2	2	2	2	48.73	0	47.83	0	51.28	1	42.95	0	47.35	0	47.26	0	34.06	0	38.33	0	52.03	1	35.12	0
342	2	65	1	2	1	1	2	3	2	2	3	2	4	2	2	2	2	2	1	1	2	1	1	2	2	2	54.27	1	54.86	1	59.1	1	64.48	1	58.05	1	55.21	1	55.15	1	56.7	1	56.52	1	54.75	1
343	1	66	1	2	1	1	99	3	2	99	3	2	4	2	2	3	2	1	1	1	2	2	1	2	2	1	54.27	1	54.86	1	51.28	1	52.7	1	58.05	1	55.21	1	55.15	1	56.7	1	51.21	1	56.24	1
344	2	81	1	1	0	1	2	3	2	99	3	2	4	99	4	3	1	2	1	99	3	1	1	1	1	3	44.69	0	43.6	0	45.03	0	42.95	0	47.35	0	41.37	0	43.65	0	45.14	0	43.26	0	44.06	0
345	99	99	99	99	99	99	99	99	99	99	99	99	99	99	99	99	99	99	99	99	99	99	99	99	99	99	99	99	99	99	99	99	99	99	99	99	99	99	99	99	99	99	99	99	99	99
346	2	60	2	3	0	1	1	3	2	2	2	2	4	2	2	3	2	2	1	2	3	1	1	1	1	1	54.27	1	54.86	1	45.03	0	42.95	0	47.35	0	55.21	1	55.15	1	56.7	1	46.07	0	55.65	1
347	2	27	2	2	0	1	1	3	2	1	2	2	3	2	2	3	2	2	1	1	2	1	1	2	2	1	54.27	1	54.86	1	45.03	0	52.7	1	55.54	1	55.21	1	55.15	1	56.7	1	48.94	0	56.82	1
348	1	63	2	2	0	1	1	2	1	2	3	2	3	99	1	3	1	2	1	1	1	1	1	1	1	2	44.69	0	43.6	0	45.03	0	42.95	0	41.13	0	41.37	0	43.65	0	45.14	0	42.8	0	43.02	0
349	2	52	2	2	0	1	1	3	2	2	3	4	4	1	3	3	2	2	2	1	2	1	1	1	1	2	44.69	0	47.83	0	30.32	0	42.95	0	47.35	0	41.37	0	48.98	0	51.19	1	37.35	0	51.48	1
350	1	61	2	2	0	2	1	3	2	1	2	5	4	2	4	4	2	2	1	2	4	1	1	1	1	1	54.27	1	54.86	1	59.1	1	52.7	1	47.35	0	55.21	1	48.98	0	51.19	1	55.6	1	47.38	0
351	2	70	1	2	0	1	2	3	2	1	3	2	4	2	4	4	2	1	1	1	2	1	1	1	1	3	44.69	0	43.6	0	37.1	0	42.95	0	47.35	0	41.37	0	43.65	0	38.33	0	42.7	0	41.41	0
352	1	80	1	2	0	1	2	2	1	2	3	2	4	2	3	3	1	1	1	2	1	1	1	1	1	4	33.86	0	32.34	0	37.1	0	42.95	0	41.13	0	28.9	0	34.06	0	38.33	0	35.09	0	36.88	0
353	2	74	1	99	0	1	2	99	99	1	2	2	4	99	2	3	1	1	1	2	3	2	2	2	1	1	54.27	1	54.86	1	59.1	1	59.95	1	55.54	1	55.21	1	55.15	1	56.7	1	55.29	1	54.42	1
354	1	77	1	1	0	1	2	3	2	2	3	4	4	2	4	4	2	2	1	1	2	1	1	1	1	2	44.69	0	47.83	0	51.28	1	52.7	1	41.13	0	28.9	0	48.98	0	51.19	1	46.27	0	43.49	0
355	2	52	2	3	0	1	2	3	2	2	4	4	4	1	2	3	1	1	1	2	4	2	2	2	2	1	44.69	0	43.6	0	45.03	0	52.7	1	47.35	0	41.37	0	34.06	0	45.14	0	46.93	0	39.75	0
356	2	46	2	2	1	1	1	3	2	1	4	3	3	2	1	3	2	2	1	1	1	1	1	1	1	2	48.73	0	47.83	0	45.03	0	42.95	0	47.35	0	47.26	0	43.65	0	45.14	0	46.45	0	44.16	0
357	1	63	2	3	0	1	1	2	1	2	2	5	4	2	4	4	2	2	1	2	4	2	2	2	2	1	54.27	1	47.83	0	51.28	1	42.95	0	47.35	0	55.21	1	55.15	1	51.19	1	47.14	0	52.64	1
358	2	50	2	2	0	1	2	2	1	2	4	2	4	2	3	4	2	2	1	1	3	2	2	2	2	3	28.46	0	32.34	0	30.32	0	31.44	0	32.55	0	28.9	0	34.06	0	38.33	0	27.34	0	37.84	0
359	1	82	1	1	0	2	2	99	99	1	3	4	4	2	1	1	2	1	2	1	1	1	1	2	2	2	48.73	0	43.6	0	37.1	0	52.7	1	55.54	1	41.37	0	43.65	0	45.14	0	45.13	0	45.69	0
360	99	99	99	99	99	99	99	99	99	99	99	99	99	99	99	99	99	99	99	99	99	99	99	99	99	99	99	99	99	99	99	99	99	99	99	99	99	99	99	99	99	99	99	99	99	99
361	1	70	1	3	0	1	1	3	2	1	3	2	4	2	2	2	2	2	1	2	1	1	2	2	1	2	48.73	0	43.6	0	45.03	0	52.7	1	55.54	1	55.21	1	55.15	1	51.19	1	44.05	0	56.62	1
362	1	72	1	2	0	1	1	3	2	1	2	4	2	1	2	3	2	2	1	2	3	1	1	2	2	1	48.73	0	47.83	0	51.28	1	52.7	1	55.54	1	55.21	1	55.15	1	56.7	1	46.07	0	58.09	1
363	2	74	1	2	0	1	2	4	2	1	2	2	2	2	2	1	2	2	2	1	1	2	1	1	1	1	48.73	0	47.83	0	37.1	0	52.7	1	47.35	0	47.26	0	48.98	0	45.14	0	45.27	0	47.52	0
364	2	61	2	1	0	2	2	3	2	1	3	1	4	99	4	3	2	1	1	1	1	2	2	2	2	2	48.73	0	54.86	1	51.28	1	42.95	0	55.54	1	47.26	0	48.98	0	51.19	1	49.21	0	49.13	0
365	1	89	1	1	0	1	2	3	2	1	2	5	4	99	4	4	1	1	1	2	4	2	2	2	2	5	99	99	99	99	99	99	99	99	99	99	99	99	99	99	99	99	99	99	99	99
366	2	44	2	3	1	1	1	3	2	2	3	4	4	2	4	3	2	2	2	1	2	2	2	2	1	1	54.27	1	54.86	1	59.1	1	52.7	1	58.05	1	55.21	1	55.15	1	56.7	1	53.81	1	54.99	1
367	2	68	1	1	0	99	2	99	99	2	5	4	4	2	4	4	2	2	2	2	1	1	1	1	1	5	44.69	0	32.34	0	37.1	0	36.41	0	41.13	0	47.26	0	34.06	0	38.33	0	37.75	0	39.85	0
368	2	40	2	3	1	1	1	3	2	1	2	2	3	1	1	2	1	2	1	1	1	1	1	1	1	1	54.27	1	54.86	1	51.28	1	52.7	1	55.54	1	47.26	0	43.65	0	38.33	0	58.42	1	38.14	0
369	2	39	2	3	1	1	1	4	2	1	2	2	4	2	2	2	1	1	1	1	2	2	1	2	2	2	54.27	1	47.83	0	37.1	0	52.7	1	55.54	1	55.21	1	48.98	0	51.19	1	46.19	0	53.43	1
370	1	39	2	3	1	99	1	4	2	1	3	3	4	2	3	4	2	1	2	1	2	1	1	1	1	1	54.27	1	54.86	1	45.03	0	59.95	1	55.54	1	55.21	1	55.15	1	51.19	1	52.28	1	53.5	1
371	2	54	2	3	1	1	1	4	2	1	2	3	4	2	2	2	2	2	1	1	2	2	2	2	2	1	44.69	0	54.86	1	51.28	1	52.7	1	47.35	0	55.21	1	55.15	1	45.14	0	50.03	1	49.71	0
372	2	77	1	2	0	1	2	3	2	1	2	2	4	2	4	3	2	2	1	1	1	1	1	1	1	2	48.73	0	47.83	0	51.28	1	59.95	1	55.54	1	55.21	1	55.15	1	56.7	1	47.74	0	57.95	1
373	2	77	1	3	0	1	2	2	1	1	4	4	4	2	4	4	2	2	1	1	3	1	1	1	2	1	33.86	0	43.6	0	45.03	0	52.7	1	47.35	0	55.21	1	55.15	1	45.14	0	39.23	0	54.74	1
374	2	50	2	3	0	2	1	3	2	1	3	4	3	2	4	4	2	2	1	1	2	1	1	1	2	1	48.73	0	47.83	0	45.03	0	42.95	0	47.35	0	47.26	0	48.98	0	51.19	1	43.82	0	49.93	0
375	1	81	1	2	0	1	2	3	2	2	3	3	4	2	2	2	1	2	2	1	1	2	2	2	1	1	44.69	0	54.86	1	59.1	1	42.95	0	55.54	1	55.21	1	55.15	1	56.7	1	47.48	0	56.68	1
376	2	82	1	2	0	1	2	3	2	1	2	2	4	2	2	2	2	2	2	1	1	2	2	2	2	1	54.27	1	54.86	1	45.03	0	59.95	1	55.54	1	55.21	1	55.15	1	56.7	1	50.61	1	56.67	1
377	1	68	1	3	0	1	2	3	2	1	2	2	4	2	2	2	1	1	1	1	1	1	1	1	1	1	54.27	1	54.86	1	51.28	1	52.7	1	55.54	1	55.21	1	55.15	1	56.7	1	51.02	1	55.82	1
378	1	83	1	2	0	1	2	2	1	1	3	2	4	2	3	4	2	2	1	2	4	1	1	1	1	2	44.69	0	43.6	0	37.1	0	52.7	1	47.35	0	33.06	0	43.65	0	51.19	1	41.13	0	46.35	0
379	2	81	1	2	0	1	2	2	1	1	3	2	4	2	2	4	2	2	2	2	3	1	1	1	1	2	44.69	0	43.6	0	30.32	0	52.7	1	41.13	0	41.37	0	43.65	0	45.14	0	40.14	0	45.17	0
380	2	84	1	99	0	1	2	3	2	2	3	4	99	99	4	99	2	2	99	1	3	1	1	1	1	4	48.73	0	32.34	0	59.1	1	52.7	1	55.54	1	33.06	0	43.65	0	51.19	1	46.4	0	45.26	0
381	2	83	1	1	0	1	2	4	2	2	3	99	4	99	1	4	2	1	2	1	3	1	1	1	1	1	33.86	0	32.34	0	59.1	1	52.7	1	47.35	0	41.37	0	43.65	0	45.14	0	41.47	0	45.64	0
382	1	54	2	1	0	1	2	1	1	1	2	1	3	99	1	2	2	2	1	1	1	1	1	1	1	2	54.27	1	54.86	1	51.28	1	59.95	1	58.05	1	55.21	1	55.15	1	45.14	0	56.4	1	49.44	0
383	1	54	2	3	1	1	1	5	2	1	2	4	4	2	1	2	1	1	1	1	1	2	2	2	2	1	54.27	1	54.86	1	59.1	1	52.7	1	58.05	1	55.21	1	55.15	1	56.7	1	53.81	1	54.99	1
384	2	66	1	1	0	1	2	4	2	2	3	2	4	2	2	3	1	1	1	1	1	2	1	2	2	2	54.27	1	54.86	1	59.1	1	52.7	1	47.35	0	41.37	0	34.06	0	38.33	0	61.9	1	29.79	0
385	1	70	1	2	0	1	2	99	99	1	2	2	3	2	1	2	2	2	1	1	2	2	1	1	2	2	48.73	0	47.83	0	45.03	0	42.95	0	47.35	0	55.21	1	48.98	0	51.19	1	43.72	0	52.1	1
386	1	73	1	2	0	1	2	3	2	1	2	2	2	1	1	2	1	1	1	1	1	1	1	1	1	1	44.69	0	43.6	0	37.1	0	52.7	1	55.54	1	47.26	0	43.65	0	56.7	1	39.89	0	54.76	1
387	2	69	1	2	0	1	2	3	2	1	4	1	3	2	1	1	1	1	1	1	1	1	1	1	1	1	33.86	0	32.34	0	59.1	1	52.7	1	58.05	1	33.06	0	55.15	1	56.7	1	37.16	0	56.76	1
388	1	54	2	1	0	1	1	3	2	2	3	3	3	1	3	3	1	1	1	1	1	2	2	2	2	3	44.69	0	43.6	0	59.1	1	52.7	1	47.35	0	41.37	0	43.65	0	45.14	0	50.19	1	41.61	0
389	2	70	1	2	0	1	1	5	2	1	3	1	4	2	1	1	1	2	1	1	1	1	1	1	1	2	54.27	1	54.86	1	59.1	1	52.7	1	58.05	1	55.21	1	55.15	1	56.7	1	53.81	1	54.99	1
390	1	71	1	2	0	1	1	3	2	1	3	2	4	1	4	3	2	2	2	1	1	2	2	2	2	2	48.73	0	54.86	1	51.28	1	52.7	1	47.35	0	55.21	1	43.65	0	51.19	1	51.53	1	47.45	0
391	2	52	2	2	0	1	1	3	2	2	3	2	3	2	99	3	2	2	2	1	99	1	99	2	99	1	54.27	1	54.86	1	45.03	0	52.7	1	55.54	1	55.21	1	48.98	0	51.19	1	51.53	1	51	1
392	1	64	2	2	0	1	2	3	2	2	3	2	4	2	1	2	2	2	1	1	1	1	1	1	1	1	54.27	1	54.86	1	45.03	0	52.7	1	47.35	0	28.9	0	48.98	0	51.19	1	51.25	1	42.45	0
393	2	99	99	2	0	99	99	3	2	2	3	3	4	99	1	2	2	2	1	1	1	1	1	1	1	1	54.27	1	54.86	1	45.03	0	52.7	1	47.35	0	41.37	0	55.15	1	56.7	1	48.5	0	51.68	1
394	1	57	2	99	1	1	2	3	2	2	3	2	2	1	2	3	2	2	1	1	1	1	1	2	2	4	48.73	0	47.83	0	37.1	0	52.7	1	41.13	0	41.37	0	48.98	0	45.14	0	44.87	0	44.87	0
395	2	48	2	2	0	2	1	2	1	1	3	4	2	2	2	3	1	1	1	1	2	2	2	2	2	1	44.69	0	43.6	0	30.32	0	42.95	0	47.35	0	41.37	0	34.06	0	38.33	0	41.86	0	38.37	0
396	1	38	2	2	0	1	99	2	1	1	3	3	2	2	2	3	1	1	1	1	2	2	1	2	1	1	48.73	0	47.83	0	45.03	0	52.7	1	55.54	1	55.21	1	48.98	0	56.7	1	44.9	0	56.44	1
397	2	74	1	1	0	99	2	99	99	1	2	4	99	99	2	3	1	2	2	1	2	99	99	99	99	99	99	99	99	99	99	99	99	99	99	99	99	99	99	99	99	99	99	99	99	99
398	1	61	2	3	1	1	2	3	2	2	4	5	4	2	2	2	1	1	1	1	3	2	2	2	2	2	48.73	0	47.83	0	51.28	1	52.7	1	55.54	1	47.26	0	48.98	0	51.19	1	48.76	0	50.1	1
399	2	72	1	1	0	1	2	2	1	1	3	2	4	2	2	3	2	2	2	1	3	2	2	2	2	3	44.69	0	47.83	0	37.1	0	42.95	0	41.13	0	41.37	0	43.65	0	38.33	0	43.85	0	39.66	0
400	1	53	2	2	0	1	1	3	2	2	3	5	4	2	3	3	1	1	1	1	3	2	2	2	2	4	44.69	0	43.6	0	45.03	0	36.41	0	47.35	0	33.06	0	43.65	0	38.33	0	43.94	0	38	0
401	2	54	2	2	0	1	2	2	1	1	4	5	4	2	4	4	2	2	2	2	4	1	1	1	1	5	33.86	0	32.34	0	30.32	0	36.41	0	32.55	0	28.9	0	34.06	0	30.09	0	33.19	0	31.91	0
402	2	42	2	2	0	1	2	3	2	2	4	4	4	2	2	3	2	2	2	1	1	1	1	1	1	3	44.69	0	43.6	0	37.1	0	42.95	0	41.13	0	47.26	0	43.65	0	45.14	0	40.08	0	45.89	0
403	2	64	2	2	0	1	99	3	2	1	4	4	4	2	1	1	2	2	1	1	1	1	1	1	1	2	44.69	0	43.6	0	45.03	0	52.7	1	47.35	0	33.06	0	48.98	0	30.09	0	49.41	0	35.22	0
404	1	65	1	2	0	1	1	3	2	1	5	1	4	2	1	1	2	2	1	1	1	1	1	1	1	2	33.86	0	32.34	0	30.32	0	42.95	0	47.35	0	28.9	0	34.06	0	30.09	0	35.81	0	34.26	0
405	1	71	1	3	1	1	1	3	2	1	1	2	3	1	2	1	1	1	1	1	1	2	2	2	2	1	44.69	0	47.83	0	51.28	1	59.95	1	55.54	1	55.21	1	48.98	0	51.19	1	48.69	0	52.93	1
406	2	72	1	3	0	1	1	3	2	1	1	2	3	1	2	1	1	1	1	1	1	2	2	2	2	1	44.69	0	47.83	0	51.28	1	59.95	1	55.54	1	55.21	1	48.98	0	51.19	1	48.69	0	52.93	1
407	1	34	2	3	1	1	1	3	2	1	4	5	3	2	1	2	2	2	1	1	1	1	1	2	2	3	54.27	1	54.86	1	59.1	1	52.7	1	58.05	1	55.21	1	55.15	1	51.19	1	55.49	1	51.82	1
408	99	99	99	99	99	99	99	99	99	99	99	99	99	99	99	99	99	99	99	99	99	99	99	99	99	99	99	99	99	99	99	99	99	99	99	99	99	99	99	99	99	99	99	99	99	99
409	2	85	1	1	0	1	2	3	2	2	2	3	2	2	2	2	2	2	2	2	3	2	2	2	2	2	44.69	0	43.6	0	59.1	1	52.7	1	47.35	0	41.37	0	55.15	1	56.7	1	44.97	0	53.21	1
410	2	54	2	3	0	1	2	3	2	2	4	4	4	2	2	3	2	2	1	1	2	2	1	1	2	1	48.73	0	47.83	0	51.28	1	42.95	0	47.35	0	55.21	1	48.98	0	45.14	0	47.64	0	47.61	0
411	1	80	1	2	0	1	2	3	2	1	4	2	3	2	1	2	1	1	1	1	1	2	2	1	1	4	48.73	0	47.83	0	51.28	1	52.7	1	47.35	0	41.37	0	43.65	0	45.14	0	50.85	1	41.35	0
412	1	63	2	2	0	1	2	2	1	2	4	3	3	2	2	2	2	1	1	1	1	1	1	1	1	5	44.69	0	43.6	0	30.32	0	36.41	0	41.13	0	47.26	0	48.98	0	30.09	0	40.11	0	40.73	0
413	1	70	1	2	0	1	2	3	2	2	3	2	4	2	1	4	1	2	1	1	1	1	1	2	1	1	54.27	1	54.86	1	59.1	1	52.7	1	55.54	1	55.21	1	55.15	1	56.7	1	53.62	1	54.57	1
414	1	82	1	1	0	1	2	2	1	2	3	2	2	99	1	1	2	1	1	1	1	1	1	1	99	5	33.86	0	32.34	0	30.32	0	42.95	0	41.13	0	33.06	0	34.06	0	38.33	0	32.78	0	39.1	0
415	1	98	1	2	0	1	2	3	2	2	2	2	2	2	1	3	2	2	1	1	1	2	2	2	2	2	33.86	0	32.34	0	37.1	0	42.95	0	41.13	0	41.37	0	34.06	0	45.14	0	32.86	0	44.2	0
416	1	69	1	3	1	1	2	3	2	2	3	4	4	2	1	2	2	2	2	1	1	2	1	1	1	2	48.73	0	47.83	0	45.03	0	52.7	1	47.35	0	47.26	0	43.65	0	45.14	0	48.7	0	43.96	0
417	2	96	1	2	0	1	99	3	2	2	3	4	2	2	1	4	2	2	2	2	2	1	2	1	1	4	33.86	0	19.54	0	30.32	0	36.41	0	32.55	0	28.9	0	21	0	38.33	0	27.71	0	33.17	0
418	2	65	1	3	1	1	2	3	2	2	2	2	4	2	1	2	2	2	2	1	2	2	1	1	1	2	48.73	0	47.83	0	51.28	1	52.7	1	47.35	0	41.37	0	48.98	0	45.14	0	50.06	1	43.64	0
419	2	52	2	2	0	1	99	3	2	2	3	4	4	2	2	3	2	2	2	1	1	1	1	1	1	1	33.86	0	47.83	0	37.1	0	42.95	0	47.35	0	33.06	0	43.65	0	45.14	0	37.95	0	44.52	0
420	1	60	2	2	0	1	1	1	1	1	5	5	4	2	3	2	2	2	2	1	1	1	1	1	1	2	33.86	0	32.34	0	45.03	0	31.44	0	32.55	0	28.9	0	21	0	30.09	0	38.88	0	24.06	0
421	1	79	1	2	0	99	2	99	99	2	4	2	2	1	2	3	2	2	2	1	1	1	1	1	1	2	44.69	0	43.6	0	51.28	1	42.95	0	47.35	0	41.37	0	48.98	0	51.19	1	42.71	0	48.83	0
422	2	78	1	2	0	99	2	99	99	2	5	4	3	1	2	4	2	2	2	1	2	1	1	1	1	3	44.69	0	47.83	0	37.1	0	42.95	0	41.13	0	33.06	0	43.65	0	45.14	0	41.88	0	41.32	0
423	1	68	1	1	0	1	99	2	1	1	3	2	3	99	2	2	1	2	2	1	1	2	2	2	2	2	33.86	0	43.6	0	45.03	0	52.7	1	55.54	1	41.37	0	43.65	0	51.19	1	39.88	0	50.88	1
424	1	52	2	1	0	99	2	99	99	2	3	3	1	2	4	2	2	1	1	1	2	2	2	2	2	1	54.27	1	54.86	1	59.1	1	59.95	1	55.54	1	55.21	1	55.15	1	56.7	1	55.29	1	54.42	1
425	2	69	1	99	0	1	2	3	2	1	3	2	1	2	1	1	1	1	1	1	2	2	2	2	2	2	54.27	1	47.83	0	45.03	0	52.7	1	55.54	1	47.26	0	48.98	0	45.14	0	50.78	1	46.51	0
426	1	65	1	1	0	1	2	3	2	2	2	2	3	2	2	3	2	2	2	1	2	1	1	1	1	4	48.73	0	47.83	0	59.1	1	42.95	0	47.35	0	41.37	0	48.98	0	45.14	0	50.42	1	42.59	0
427	1	79	1	2	0	1	2	3	2	2	3	4	4	2	2	3	1	1	1	2	3	2	1	2	2	2	99	99	99	99	99	99	99	99	99	99	99	99	99	99	99	99	99	99	99	99
428	2	74	1	2	0	1	2	3	2	1	99	3	4	2	99	2	1	99	1	2	3	2	1	2	2	2	48.73	0	47.83	0	51.28	1	52.7	1	47.35	0	33.06	0	43.65	0	45.14	0	50.96	1	39.09	0
429	1	44	2	3	1	1	1	1	1	1	3	2	3	1	2	2	2	2	1	1	2	1	2	2	2	1	54.27	1	54.86	1	59.1	1	52.7	1	55.54	1	55.21	1	55.15	1	56.7	1	53.62	1	54.57	1
430	2	41	2	3	1	1	2	1	1	1	4	2	3	1	3	3	2	2	2	2	3	1	1	2	2	1	54.27	1	54.86	1	59.1	1	59.95	1	55.54	1	55.21	1	55.15	1	51.19	1	56.97	1	51.25	1
431	1	63	2	2	0	1	2	3	2	1	2	4	4	2	2	3	1	1	1	2	2	2	2	1	2	2	54.27	1	54.86	1	51.28	1	52.7	1	55.54	1	55.21	1	48.98	0	51.19	1	53.61	1	50	1
432	1	61	2	3	0	1	1	2	1	1	3	2	4	2	2	4	2	1	1	1	1	1	1	1	1	1	54.27	1	54.86	1	45.03	0	52.7	1	47.35	0	41.37	0	55.15	1	45.14	0	52.02	1	45.02	0
433	2	61	2	3	0	1	2	2	1	1	3	3	4	2	4	4	1	2	1	1	2	1	1	1	1	5	48.73	0	47.83	0	37.1	0	42.95	0	47.35	0	55.21	1	43.65	0	45.14	0	43.71	0	47.59	0
434	2	73	1	1	0	1	2	1	1	1	2	5	4	2	2	3	1	1	1	1	1	1	1	1	1	2	44.69	0	43.6	0	37.1	0	42.95	0	47.35	0	28.9	0	43.65	0	30.09	0	45.37	0	33.26	0
435	1	77	1	2	1	3	99	3	2	1	2	4	4	2	1	2	2	1	1	1	1	2	1	2	2	1	54.27	1	47.83	0	37.1	0	52.7	1	47.35	0	41.37	0	43.65	0	45.14	0	48.39	0	42.52	0
436	1	60	2	2	0	1	2	1	1	2	3	2	4	2	2	3	2	2	2	1	1	2	2	1	1	99	44.69	0	43.6	0	45.03	0	42.95	0	47.35	0	41.37	0	43.65	0	45.14	0	43.26	0	44.06	0
437	1	68	1	2	0	1	99	3	2	2	2	2	4	99	2	1	1	1	1	1	2	2	2	2	2	1	54.27	1	54.86	1	59.1	1	52.7	1	55.54	1	55.21	1	55.15	1	56.7	1	53.62	1	54.57	1
438	2	63	2	99	0	1	2	3	2	2	2	99	4	2	2	3	1	1	1	1	2	2	1	2	2	2	54.27	1	47.83	0	45.03	0	42.95	0	47.35	0	47.26	0	48.98	0	45.14	0	47.92	0	45.34	0
439	1	42	2	1	0	1	1	4	2	1	3	4	1	1	1	1	1	1	2	1	1	2	2	1	2	2	44.69	0	43.6	0	45.03	0	52.7	1	47.35	0	41.37	0	43.65	0	45.14	0	45.51	0	43.86	0
440	2	61	2	2	0	1	2	4	2	1	2	2	4	2	2	3	1	1	2	2	2	2	2	2	2	1	54.27	1	54.86	1	51.28	1	52.7	1	47.35	0	41.37	0	55.15	1	51.19	1	52.25	1	47.5	0
441	1	65	1	2	0	1	1	4	2	1	3	2	4	2	2	4	1	2	1	2	2	2	2	2	2	1	54.27	1	54.86	1	59.1	1	52.7	1	55.54	1	55.21	1	55.15	1	56.7	1	53.62	1	54.57	1
442	2	67	1	1	0	1	1	2	1	2	3	2	4	2	2	3	1	2	2	1	2	2	2	1	1	1	48.73	0	47.83	0	51.28	1	52.7	1	47.35	0	41.37	0	43.65	0	45.14	0	50.85	1	41.35	0
443	2	77	1	3	0	99	2	2	1	2	5	2	4	99	3	3	2	2	2	1	2	1	1	99	1	1	54.27	1	54.86	1	59.1	1	52.7	1	47.35	0	41.37	0	43.65	0	45.14	0	58.4	1	37.83	0
444	1	76	1	2	0	1	2	99	99	2	4	4	4	1	1	3	1	2	1	2	4	1	1	1	1	4	44.69	0	43.6	0	30.32	0	36.41	0	47.35	0	41.37	0	43.65	0	45.14	0	36.86	0	46.54	0
445	2	73	1	2	0	1	2	3	2	2	4	2	4	2	2	3	1	2	2	1	3	1	2	1	2	4	44.69	0	32.34	0	45.03	0	52.7	1	32.55	0	33.06	0	34.06	0	38.33	0	43.68	0	32.95	0
446	1	57	2	3	0	1	1	3	2	1	3	4	4	2	2	3	2	2	1	1	1	2	2	2	2	1	54.27	1	54.86	1	59.1	1	52.7	1	58.05	1	55.21	1	55.15	1	56.7	1	53.81	1	54.99	1
447	2	55	2	3	0	1	2	3	2	2	2	2	4	2	2	2	2	2	2	2	3	2	2	1	1	1	54.27	1	54.86	1	59.1	1	59.95	1	55.54	1	55.21	1	55.15	1	56.7	1	55.29	1	54.42	1
448	1	68	1	2	0	1	1	4	2	2	2	1	4	2	3	3	2	2	1	2	3	2	2	2	2	2	54.27	1	54.86	1	59.1	1	52.7	1	55.54	1	47.26	0	55.15	1	51.19	1	55.4	1	49.23	0
449	2	35	2	3	1	1	1	3	2	1	3	3	4	2	2	3	2	2	2	2	3	2	2	1	2	1	54.27	1	54.86	1	51.28	1	59.95	1	55.54	1	55.21	1	48.98	0	51.19	1	55.28	1	49.85	0
450	1	63	2	1	0	1	1	3	2	1	2	2	4	99	2	3	1	1	1	1	1	1	1	1	1	1	44.69	0	47.83	0	45.03	0	42.95	0	47.35	0	47.26	0	55.15	1	51.19	1	41.26	0	53.38	1
451	2	70	1	3	1	1	2	3	2	2	3	2	3	1	2	2	1	1	2	2	2	2	1	2	1	2	44.69	0	43.6	0	51.28	1	42.95	0	47.35	0	41.37	0	43.65	0	51.19	1	43.5	0	46.54	0
452	2	64	2	2	0	1	2	99	99	1	3	4	4	2	2	99	2	2	2	1	1	1	1	1	1	1	48.73	0	47.83	0	45.03	0	42.95	0	41.13	0	47.26	0	55.15	1	51.19	1	42.44	0	51.54	1
453	1	67	1	2	0	1	2	3	2	2	3	4	4	2	4	3	1	1	1	99	1	2	1	2	99	1	48.73	0	47.83	0	51.28	1	42.95	0	47.35	0	55.21	1	48.98	0	51.19	1	45.8	0	51.1	1
454	1	54	2	3	1	1	1	3	2	2	3	5	3	1	1	4	2	2	2	1	1	1	1	1	1	1	54.27	1	54.86	1	59.1	1	42.95	0	32.55	0	28.9	0	55.15	1	38.33	0	55.58	1	33.17	0
455	1	74	1	2	0	1	2	3	2	1	2	4	4	2	2	2	2	2	1	1	1	1	1	1	1	1	33.86	0	43.6	0	45.03	0	59.95	1	55.54	1	41.37	0	43.65	0	51.19	1	41.55	0	50.73	1
456	2	67	1	2	0	1	2	3	2	1	2	2	4	2	2	3	2	2	2	1	1	1	1	1	1	1	48.73	0	47.83	0	45.03	0	52.7	1	55.54	1	47.26	0	48.98	0	51.19	1	46.68	0	51.1	1
457	1	62	2	3	1	1	1	3	2	2	3	2	3	99	2	2	1	2	1	1	2	2	1	1	2	3	48.73	0	47.83	0	51.28	1	52.7	1	47.35	0	47.26	0	48.98	0	51.19	1	48.15	0	48.73	0
458	1	83	1	2	0	1	99	3	2	2	3	2	4	2	2	3	1	2	1	2	4	2	2	2	2	1	99	99	99	99	99	99	99	99	99	99	99	99	99	99	99	99	99	99	99	99
459	2	63	2	99	0	1	2	3	2	2	3	4	4	2	2	3	2	2	1	1	1	1	1	1	1	2	44.69	0	43.6	0	45.03	0	42.95	0	47.35	0	41.37	0	43.65	0	45.14	0	43.26	0	44.06	0
460	2	54	2	1	0	1	1	4	2	2	2	2	4	2	4	4	1	2	2	1	2	2	1	2	2	1	44.69	0	43.6	0	45.03	0	42.95	0	47.35	0	55.21	1	43.65	0	38.33	0	45.16	0	43.91	0
461	2	71	1	2	0	1	2	3	2	1	2	4	4	2	2	3	2	2	2	1	1	1	1	1	1	1	99	99	99	99	99	99	99	99	99	99	99	99	99	99	99	99	99	99	99	99
462	1	53	2	3	0	1	1	3	2	2	4	4	4	2	2	4	1	1	1	2	3	1	1	1	2	1	54.27	1	54.86	1	59.1	1	52.7	1	47.35	0	55.21	1	48.98	0	45.14	0	57.44	1	43.89	0
463	2	24	2	1	0	1	1	3	2	1	2	4	4	2	2	4	2	2	2	2	3	1	1	1	2	1	54.27	1	54.86	1	51.28	1	52.7	1	55.54	1	55.21	1	48.98	0	45.14	0	55.45	1	46.51	0
464	2	46	2	2	0	1	1	1	1	1	3	4	4	2	3	3	2	2	2	1	2	1	1	1	1	3	44.69	0	43.6	0	45.03	0	36.41	0	47.35	0	47.26	0	43.65	0	51.19	1	39.84	0	49.28	0
465	1	48	2	1	0	1	1	2	1	1	2	2	4	2	2	4	2	2	1	2	3	1	1	1	1	1	54.27	1	54.86	1	45.03	0	52.7	1	55.54	1	47.26	0	43.65	0	38.33	0	56.34	1	39.14	0
466	1	98	1	1	0	1	2	2	1	2	2	4	4	2	1	4	1	1	2	1	2	1	1	2	2	4	33.86	0	32.34	0	30.32	0	36.41	0	32.55	0	33.06	0	34.06	0	38.33	0	30.63	0	37.79	0
467	2	28	2	3	99	1	99	3	2	2	2	2	4	99	2	2	2	2	2	1	2	2	1	1	1	1	48.73	0	54.86	1	59.1	1	59.95	1	58.05	1	55.21	1	55.15	1	56.7	1	53.23	1	55.95	1
468	1	65	1	2	1	1	1	2	1	2	3	2	4	2	2	3	1	2	2	2	3	2	2	2	2	3	33.86	0	43.6	0	37.1	0	42.95	0	41.13	0	41.37	0	43.65	0	38.33	0	37.82	0	42.53	0
469	2	59	2	1	0	1	1	2	1	1	3	2	2	1	1	1	2	2	2	1	1	1	1	1	1	2	48.73	0	47.83	0	59.1	1	42.95	0	47.35	0	41.37	0	43.65	0	45.14	0	51.21	1	40.3	0
470	2	65	1	3	0	1	2	3	2	1	3	3	4	2	2	2	2	2	1	1	2	1	1	1	1	1	54.27	1	54.86	1	59.1	1	52.7	1	55.54	1	55.21	1	55.15	1	51.19	1	55.3	1	51.4	1
471	1	68	1	3	0	1	2	3	2	1	2	2	4	2	2	2	2	2	2	2	3	2	2	2	2	1	54.27	1	54.86	1	59.1	1	52.7	1	55.54	1	55.21	1	55.15	1	56.7	1	53.62	1	54.57	1
472	1	54	2	3	1	1	1	3	2	1	2	2	3	1	2	3	2	1	2	1	1	1	1	1	1	2	54.27	1	54.86	1	59.1	1	52.7	1	55.54	1	55.21	1	43.65	0	38.33	0	60.92	1	39.05	0
473	2	38	2	1	0	1	2	3	2	2	5	5	2	2	1	2	2	2	2	1	1	1	1	1	1	5	28.46	0	19.54	0	21.06	0	31.44	0	32.55	0	28.9	0	21	0	30.09	0	23.79	0	31.09	0
474	1	96	1	2	0	1	2	1	1	2	3	2	3	2	2	2	2	2	2	1	2	2	2	2	2	3	33.86	0	47.83	0	51.28	1	42.95	0	47.35	0	47.26	0	43.65	0	51.19	1	40.64	0	49.61	0
475	2	91	1	1	0	2	2	3	2	1	3	2	4	2	1	4	1	1	2	2	2	1	1	1	1	2	33.86	0	32.34	0	51.28	1	52.7	1	55.54	1	28.9	0	43.65	0	38.33	0	41.72	0	40.94	0
476	2	79	1	1	0	1	2	2	1	1	4	2	3	2	2	2	1	2	2	2	2	2	2	2	2	2	44.69	0	43.6	0	45.03	0	52.7	1	47.35	0	41.37	0	43.65	0	45.14	0	45.51	0	43.86	0
477	1	45	2	2	0	1	1	2	1	2	4	5	3	2	2	2	2	1	2	2	3	2	2	1	1	2	54.27	1	54.86	1	51.28	1	52.7	1	47.35	0	55.21	1	55.15	1	51.19	1	52.08	1	51.28	1
478	2	68	1	2	0	1	2	3	2	2	4	2	3	2	2	3	2	2	2	2	2	2	2	2	1	4	99	99	99	99	99	99	99	99	99	99	99	99	99	99	99	99	99	99	99	99
479	1	50	2	3	0	1	2	2	1	2	3	5	4	2	4	4	1	1	1	2	2	2	2	2	2	5	44.69	0	47.83	0	37.1	0	31.44	0	32.55	0	55.21	1	48.98	0	30.09	0	42.1	0	39.78	0
480	1	80	1	3	0	1	2	2	1	2	2	4	4	99	4	4	1	1	1	1	1	1	1	1	1	4	44.69	0	43.6	0	45.03	0	36.41	0	41.13	0	41.37	0	43.65	0	45.14	0	41.29	0	43.15	0
481	2	99	99	99	0	1	2	1	1	1	3	3	4	99	2	2	2	2	2	1	2	1	1	1	1	2	33.86	0	43.6	0	30.32	0	42.95	0	41.13	0	33.06	0	43.65	0	30.09	0	38.18	0	36.6	0
482	1	63	2	2	0	1	1	5	2	2	2	3	4	2	2	2	2	2	1	1	1	2	2	2	2	1	54.27	1	47.83	0	45.03	0	52.7	1	47.35	0	55.21	1	55.15	1	56.7	1	45.62	0	56.61	1
483	2	62	2	2	0	1	2	4	2	1	3	1	4	2	2	3	1	1	1	1	2	2	2	2	2	1	48.73	0	47.83	0	45.03	0	52.7	1	55.54	1	47.26	0	48.98	0	51.19	1	46.68	0	51.1	1
484	2	41	2	2	0	1	2	2	1	2	3	3	4	2	4	4	2	2	1	2	1	1	1	1	1	2	54.27	1	54.86	1	59.1	1	52.7	1	55.54	1	41.37	0	55.15	1	45.14	0	57.32	1	44.14	0
485	2	70	1	2	0	1	2	3	2	1	4	2	4	2	2	3	2	1	1	1	2	1	1	1	1	4	99	99	99	99	99	99	99	99	99	99	99	99	99	99	99	99	99	99	99	99
486	1	55	2	99	1	1	1	1	1	2	4	5	4	2	3	2	2	2	2	2	3	1	1	1	1	4	28.46	0	43.6	0	37.1	0	42.95	0	32.55	0	33.06	0	34.06	0	38.33	0	36.51	0	35.79	0
487	2	68	1	2	0	1	2	2	1	2	4	2	3	1	1	2	1	1	1	1	2	1	1	1	1	3	44.69	0	43.6	0	37.1	0	42.95	0	47.35	0	33.06	0	43.65	0	45.14	0	40.73	0	43.06	0
488	1	74	1	2	0	1	2	2	1	2	4	4	3	1	3	3	2	2	2	1	1	1	1	1	1	2	99	99	99	99	99	99	99	99	99	99	99	99	99	99	99	99	99	99	99	99
489	1	47	2	2	0	1	1	5	2	1	2	2	4	2	1	4	2	2	2	1	1	2	2	1	1	1	54.27	1	54.86	1	51.28	1	59.95	1	58.05	1	55.21	1	55.15	1	56.7	1	52.88	1	56.09	1
490	1	50	2	3	99	1	1	2	1	2	4	4	3	1	2	2	2	2	2	1	1	1	1	1	1	2	48.73	0	43.6	0	30.32	0	42.95	0	32.55	0	33.06	0	34.06	0	38.33	0	42.49	0	32.82	0
491	2	51	2	2	0	99	1	5	2	1	4	2	4	2	2	3	2	2	2	1	2	1	1	1	1	1	54.27	1	54.86	1	59.1	1	59.95	1	58.05	1	55.21	1	55.15	1	51.19	1	57.16	1	51.67	1
492	1	69	1	2	0	1	2	4	2	1	2	4	4	2	1	3	2	2	2	1	1	2	2	2	2	2	44.69	0	47.83	0	45.03	0	52.7	1	47.35	0	47.26	0	55.15	1	45.14	0	45.35	0	49.7	0
493	2	74	1	2	0	1	2	4	2	1	3	2	3	99	2	2	2	2	2	2	2	2	2	2	2	3	48.73	0	47.83	0	45.03	0	42.95	0	47.35	0	47.26	0	48.98	0	51.19	1	43.82	0	49.93	0
494	1	60	2	2	0	1	1	3	2	2	2	5	3	1	4	2	2	2	1	2	4	2	1	2	2	1	54.27	1	54.86	1	59.1	1	52.7	1	47.35	0	55.21	1	55.15	1	56.7	1	53	1	53.2	1
495	2	70	1	2	0	2	2	2	1	1	4	2	3	2	2	3	1	2	2	2	2	1	1	1	1	2	54.27	1	54.86	1	51.28	1	42.95	0	47.35	0	55.21	1	43.65	0	38.33	0	55.45	1	39.13	0
496	1	71	1	2	0	1	2	3	2	2	3	2	3	2	2	3	1	1	2	2	3	1	1	1	1	1	28.46	0	32.34	0	37.1	0	36.41	0	32.55	0	28.9	0	34.06	0	38.33	0	30.74	0	36.65	0
497	2	49	2	3	1	1	2	4	2	2	3	2	4	2	3	3	1	1	1	2	3	2	1	1	1	2	54.27	1	54.86	1	59.1	1	42.95	0	47.35	0	55.21	1	43.65	0	45.14	0	55.98	1	41.8	0
498	1	77	1	3	1	1	99	4	2	2	2	2	4	2	2	3	1	1	1	2	1	2	1	2	1	2	54.27	1	47.83	0	59.1	1	52.7	1	55.54	1	55.21	1	55.15	1	56.7	1	50.93	1	55.74	1
499	2	70	1	99	0	1	1	3	2	2	3	2	4	2	1	3	1	1	1	1	1	1	1	2	2	1	54.27	1	54.86	1	37.1	0	52.7	1	55.54	1	55.21	1	55.15	1	56.7	1	46.3	0	58.09	1
500	1	74	1	99	0	1	2	3	2	1	3	2	3	1	2	2	2	1	2	1	3	2	1	1	1	3	54.27	1	54.86	1	51.28	1	52.7	1	55.54	1	55.21	1	43.65	0	51.19	1	54.4	1	47.71	0
501	1	72	1	2	0	1	2	3	2	1	3	2	4	2	2	2	1	2	1	1	3	2	2	2	2	2	54.27	1	54.86	1	45.03	0	59.95	1	58.05	1	55.21	1	55.15	1	56.7	1	50.79	1	57.09	1
502	2	68	1	2	0	1	2	3	2	1	3	1	4	2	1	2	1	2	1	1	3	2	2	2	2	2	54.27	1	54.86	1	51.28	1	59.95	1	55.54	1	55.21	1	55.15	1	56.7	1	52.69	1	55.67	1
503	1	87	1	3	0	1	2	2	1	2	4	5	4	99	4	4	2	2	2	2	3	2	2	1	1	99	99	99	99	99	99	99	99	99	99	99	99	99	99	99	99	99	99	99	99	99
504	2	78	1	99	0	1	2	1	1	2	3	5	4	2	4	99	99	2	2	2	2	1	1	1	1	99	99	99	99	99	99	99	99	99	99	99	99	99	99	99	99	99	99	99	99	99
505	1	57	2	1	0	1	1	3	2	2	2	2	4	99	3	3	2	2	2	2	3	1	1	1	2	2	44.69	0	43.6	0	37.1	0	52.7	1	47.35	0	41.37	0	43.65	0	45.14	0	42.87	0	45.13	0
506	1	49	2	3	1	1	1	3	2	1	3	2	3	2	2	2	2	2	1	1	3	2	1	1	1	1	54.27	1	54.86	1	59.1	1	52.7	1	55.54	1	55.21	1	55.15	1	51.19	1	55.3	1	51.4	1
507	2	80	1	1	0	1	2	3	2	2	2	2	4	2	2	2	2	1	1	1	2	1	1	1	1	4	44.69	0	47.83	0	45.03	0	42.95	0	47.35	0	33.06	0	43.65	0	45.14	0	44.99	0	41.09	0
508	2	73	1	1	0	1	2	3	2	1	2	2	4	2	2	2	1	1	1	1	2	2	2	2	2	1	33.86	0	32.34	0	30.32	0	31.44	0	41.13	0	33.06	0	48.98	0	45.14	0	25.84	0	49.66	0
509	2	75	1	1	0	1	2	2	1	1	2	1	2	99	1	2	2	2	1	1	2	1	1	1	1	2	48.73	0	47.83	0	51.28	1	52.7	1	55.54	1	47.26	0	48.98	0	51.19	1	48.76	0	50.1	1
510	2	90	1	1	0	1	2	3	2	1	2	2	4	2	1	2	1	1	1	1	1	2	1	2	2	2	54.27	1	54.86	1	51.28	1	52.7	1	55.54	1	55.21	1	55.15	1	56.7	1	51.02	1	55.82	1
511	1	60	2	2	0	1	99	3	2	2	3	3	3	99	2	3	2	2	1	1	2	1	1	1	2	3	44.69	0	43.6	0	51.28	1	52.7	1	47.35	0	55.21	1	48.98	0	45.14	0	46.62	0	48.92	0
512	2	53	2	2	0	1	2	3	2	2	3	2	3	2	2	3	2	2	2	2	2	1	1	1	1	2	44.69	0	43.6	0	37.1	0	42.95	0	47.35	0	41.37	0	48.98	0	51.19	1	37.99	0	51.1	1
513	1	85	1	1	0	1	2	3	2	2	4	5	4	2	2	4	2	2	1	2	4	2	2	2	2	1	33.86	0	32.34	0	30.32	0	36.41	0	41.13	0	28.9	0	34.06	0	38.33	0	31.33	0	38.09	0
514	1	57	2	2	0	1	1	3	2	2	2	2	4	2	2	3	2	2	1	1	3	1	1	1	1	2	44.69	0	43.6	0	37.1	0	42.95	0	47.35	0	47.26	0	43.65	0	45.14	0	40.55	0	46.93	0
515	2	65	1	2	0	1	1	4	2	2	4	4	3	2	2	3	2	2	2	1	2	1	1	1	1	2	48.73	0	47.83	0	51.28	1	42.95	0	47.35	0	47.26	0	43.65	0	45.14	0	48.53	0	43.16	0
516	1	46	2	2	0	1	1	3	2	2	3	4	4	2	2	4	2	2	1	2	4	2	2	2	2	1	54.27	1	54.86	1	45.03	0	52.7	1	47.35	0	55.21	1	34.06	0	45.14	0	54.96	1	39.74	0
517	2	45	2	2	0	1	99	3	2	2	3	2	4	1	2	3	2	2	1	1	2	2	2	2	2	1	48.73	0	47.83	0	45.03	0	42.95	0	47.35	0	47.26	0	43.65	0	38.33	0	48.53	0	40.24	0
518	1	49	2	3	1	1	99	5	2	1	2	2	3	99	2	4	2	2	1	2	3	2	2	1	1	2	54.27	1	54.86	1	59.1	1	64.48	1	58.05	1	55.21	1	55.15	1	56.7	1	56.52	1	54.75	1
519	1	76	1	2	0	1	2	2	1	1	3	3	4	1	2	3	1	2	2	1	1	1	2	1	2	2	44.69	0	43.6	0	45.03	0	42.95	0	47.35	0	41.37	0	43.65	0	45.14	0	43.26	0	44.06	0
520	2	88	1	1	0	1	2	3	2	2	3	4	3	2	2	3	2	2	2	2	4	2	2	2	2	3	33.86	0	32.34	0	37.1	0	42.95	0	41.13	0	41.37	0	43.65	0	45.14	0	31.44	0	48.32	0
521	1	71	1	2	0	1	2	3	2	2	2	4	4	1	1	2	2	2	1	1	1	1	2	1	2	1	54.27	1	54.86	1	45.03	0	52.7	1	47.35	0	55.21	1	55.15	1	51.19	1	50	1	52.28	1
522	2	71	1	2	0	1	2	3	2	2	2	5	3	1	1	1	1	1	2	1	1	1	1	1	1	4	33.86	0	43.6	0	37.1	0	42.95	0	41.13	0	41.37	0	34.06	0	30.09	0	41.76	0	33.67	0
523	2	73	1	3	1	1	2	4	2	1	2	2	4	2	1	1	2	2	1	1	1	1	1	1	1	2	48.73	0	47.83	0	51.28	1	52.7	1	47.35	0	41.37	0	48.98	0	51.19	1	48.22	0	47.13	0
524	1	76	1	2	0	1	1	3	2	1	2	2	4	2	2	2	2	1	1	1	2	1	1	2	2	3	54.27	1	54.86	1	59.1	1	52.7	1	55.54	1	55.21	1	48.98	0	45.14	0	58.06	1	45.26	0
525	2	76	1	2	0	1	2	5	2	1	2	3	4	2	2	3	1	1	2	1	1	2	1	2	2	1	48.73	0	54.86	1	59.1	1	52.7	1	58.05	1	55.21	1	55.15	1	56.7	1	51.56	1	56.1	1
526	1	75	1	99	0	1	2	3	2	2	3	4	3	99	3	3	2	2	2	1	2	1	2	1	1	2	48.73	0	47.83	0	45.03	0	42.95	0	47.35	0	41.37	0	43.65	0	45.14	0	46.53	0	42.55	0
527	2	71	1	2	0	1	2	3	2	2	4	1	4	1	2	3	2	2	1	1	2	2	2	1	1	3	48.73	0	47.83	0	37.1	0	42.95	0	47.35	0	41.37	0	43.65	0	38.33	0	45.96	0	39.9	0
528	1	41	2	1	0	1	1	3	2	1	3	2	4	2	2	4	2	2	2	1	2	2	2	2	2	1	54.27	1	54.86	1	59.1	1	52.7	1	55.54	1	55.21	1	55.15	1	56.7	1	53.62	1	54.57	1
529	2	69	1	2	0	1	2	3	2	1	2	2	3	2	1	1	2	2	2	1	1	1	1	1	1	1	44.69	0	54.86	1	45.03	0	42.95	0	55.54	1	55.21	1	48.98	0	51.19	1	45.39	0	53.11	1
530	2	67	1	1	0	99	2	99	99	1	2	2	2	2	1	1	2	2	2	1	2	2	2	2	2	2	44.69	0	43.6	0	37.1	0	52.7	1	47.35	0	41.37	0	34.06	0	38.33	0	46.36	0	37.09	0
531	2	86	1	99	0	1	2	2	1	99	4	2	99	99	99	1	1	99	1	1	1	1	1	1	1	3	44.69	0	43.6	0	30.32	0	42.95	0	47.35	0	41.37	0	43.65	0	45.14	0	38.37	0	46.41	0
532	1	72	1	99	1	1	2	3	2	1	2	2	4	2	1	2	2	1	1	1	1	1	1	1	1	2	54.27	1	54.86	1	45.03	0	52.7	1	55.54	1	55.21	1	55.15	1	56.7	1	48.94	0	56.82	1
533	2	50	2	1	0	1	1	3	2	2	3	2	3	2	2	3	2	2	2	1	2	1	1	1	2	2	54.27	1	47.83	0	45.03	0	52.7	1	47.35	0	55.21	1	48.98	0	45.14	0	50.06	1	47.31	0
534	2	31	2	1	0	1	1	3	2	2	3	3	1	1	1	1	1	2	2	1	2	1	2	2	2	1	54.27	1	54.86	1	45.03	0	52.7	1	47.35	0	47.26	0	55.15	1	51.19	1	50.1	1	50.11	1
535	1	63	2	1	0	1	1	3	2	1	4	4	3	1	3	4	1	1	1	1	1	2	2	2	2	1	48.73	0	54.86	1	59.1	1	59.95	1	55.54	1	55.21	1	55.15	1	56.7	1	53.04	1	55.53	1
536	1	42	2	1	0	1	1	2	1	1	2	2	1	2	1	1	1	1	1	1	1	2	2	2	2	2	54.27	1	54.86	1	59.1	1	59.95	1	55.54	1	55.21	1	55.15	1	56.7	1	55.29	1	54.42	1
537	2	39	2	2	0	1	1	3	2	2	3	4	3	1	2	2	2	2	2	2	3	2	2	2	2	1	48.73	0	47.83	0	59.1	1	52.7	1	58.05	1	55.21	1	43.65	0	45.14	0	54.09	1	45.67	0
538	1	48	2	2	0	99	1	3	2	2	3	4	3	2	2	2	2	2	1	1	2	1	1	1	1	1	54.27	1	54.86	1	51.28	1	52.7	1	58.05	1	55.21	1	55.15	1	56.7	1	51.21	1	56.24	1
539	1	62	2	3	99	1	99	3	2	2	4	5	4	2	4	4	2	2	1	2	4	1	1	1	1	3	33.86	0	32.34	0	30.32	0	36.41	0	32.55	0	33.06	0	34.06	0	38.33	0	30.63	0	37.79	0
540	2	63	2	3	0	1	2	3	2	1	2	2	4	2	4	4	2	2	2	1	3	1	1	2	2	1	54.27	1	54.86	1	51.28	1	52.7	1	55.54	1	55.21	1	48.98	0	51.19	1	53.61	1	50	1
541	2	70	1	2	0	1	2	3	2	1	2	4	3	2	2	2	2	2	2	2	3	2	2	2	2	1	33.86	0	43.6	0	37.1	0	42.95	0	47.35	0	41.37	0	55.15	1	56.7	1	30.99	0	59.08	1
542	2	41	2	2	0	1	1	5	2	2	2	2	3	2	2	3	2	2	1	2	2	2	1	1	1	1	54.27	1	54.86	1	51.28	1	52.7	1	55.54	1	55.21	1	55.15	1	51.19	1	52.7	1	52.65	1
543	2	89	1	1	0	1	2	2	1	2	2	2	4	2	2	3	2	2	2	2	2	1	1	1	1	2	44.69	0	43.6	0	37.1	0	42.95	0	47.35	0	47.26	0	43.65	0	45.14	0	40.55	0	46.93	0
544	1	68	1	3	1	1	99	3	2	1	3	2	3	99	1	2	2	2	1	2	2	2	2	2	2	1	54.27	1	54.86	1	59.1	1	59.95	1	55.54	1	55.21	1	55.15	1	56.7	1	55.29	1	54.42	1
545	2	54	2	3	1	1	1	3	2	1	2	2	3	2	2	2	1	2	2	1	2	1	1	2	1	1	54.27	1	43.6	0	59.1	1	52.7	1	55.54	1	47.26	0	43.65	0	45.14	0	54.63	1	42.68	0
546	2	58	2	2	0	1	2	3	2	1	2	2	4	2	1	2	1	1	1	1	1	2	1	1	2	1	54.27	1	54.86	1	51.28	1	52.7	1	55.54	1	55.21	1	55.15	1	56.7	1	51.02	1	55.82	1
547	1	71	1	2	0	1	2	3	2	2	2	4	4	2	2	2	1	1	1	1	1	1	1	1	1	2	44.69	0	47.83	0	37.1	0	42.95	0	47.35	0	41.37	0	43.65	0	45.14	0	42.24	0	44.63	0
548	2	70	1	2	0	1	2	3	2	1	3	2	4	2	2	3	2	1	1	1	2	1	1	1	1	3	44.69	0	43.6	0	45.03	0	42.95	0	47.35	0	41.37	0	43.65	0	45.14	0	43.26	0	44.06	0
549	1	64	2	1	0	1	2	2	1	1	3	5	3	1	1	3	2	2	1	1	1	2	2	2	2	1	44.69	0	43.6	0	37.1	0	42.95	0	47.35	0	41.37	0	43.65	0	45.14	0	40.62	0	45.33	0
550	2	91	1	1	0	1	2	2	1	2	3	2	4	2	2	2	1	1	2	1	2	2	1	2	2	3	33.86	0	43.6	0	37.1	0	52.7	1	47.35	0	55.21	1	43.65	0	45.14	0	38.29	0	51.07	1
551	1	68	1	3	1	1	2	1	1	2	3	5	3	2	1	3	2	2	2	2	3	1	1	1	1	4	54.27	1	43.6	0	30.32	0	42.95	0	47.35	0	41.37	0	48.98	0	38.33	0	43.55	0	42.87	0
552	1	59	2	99	0	1	1	1	1	2	3	5	3	2	1	3	2	2	2	2	3	1	1	1	1	4	54.27	1	43.6	0	30.32	0	42.95	0	47.35	0	41.37	0	48.98	0	38.33	0	43.55	0	42.87	0
553	1	84	1	2	0	1	2	3	2	1	4	2	2	2	2	1	1	2	1	1	1	2	2	2	2	2	54.27	1	54.86	1	59.1	1	52.7	1	55.54	1	55.21	1	55.15	1	56.7	1	53.62	1	54.57	1
554	2	82	1	2	0	1	2	3	2	1	3	2	2	2	1	2	1	2	1	1	1	2	2	2	2	2	44.69	0	54.86	1	45.03	0	52.7	1	47.35	0	55.21	1	55.15	1	56.7	1	44.42	0	57.36	1
555	1	61	2	2	0	1	1	3	2	2	3	4	4	2	2	3	1	2	1	99	1	2	2	2	2	1	48.73	0	54.86	1	51.28	1	52.7	1	47.35	0	55.21	1	55.15	1	56.7	1	48.15	0	55.56	1
556	2	60	2	2	0	1	99	3	2	1	4	3	4	2	2	3	2	2	2	1	2	2	1	2	2	3	54.27	1	47.83	0	45.03	0	42.95	0	55.54	1	41.37	0	43.65	0	45.14	0	49.4	0	42.82	0
557	2	73	1	1	0	1	2	5	2	1	3	2	4	2	2	3	2	2	2	2	2	2	2	2	2	1	54.27	1	54.86	1	59.1	1	52.7	1	58.05	1	55.21	1	55.15	1	56.7	1	53.81	1	54.99	1
558	1	48	2	3	0	1	1	3	2	2	3	2	4	2	2	3	2	2	1	1	2	2	1	2	2	1	48.73	0	47.83	0	51.28	1	52.7	1	55.54	1	47.26	0	48.98	0	51.19	1	48.76	0	50.1	1
559	1	49	2	2	0	1	2	99	99	2	3	2	1	2	3	3	2	2	2	2	3	2	2	2	1	1	44.69	0	43.6	0	37.1	0	52.7	1	47.35	0	47.26	0	43.65	0	45.14	0	42.79	0	46.74	0
560	2	75	1	2	0	1	2	99	99	1	3	2	1	99	1	2	2	2	2	2	3	2	2	2	1	1	54.27	1	54.86	1	59.1	1	52.7	1	58.05	1	55.21	1	55.15	1	56.7	1	53.81	1	54.99	1
561	1	71	1	2	0	1	2	3	2	1	4	4	2	2	1	2	1	2	1	1	1	1	1	1	1	2	54.27	1	54.86	1	59.1	1	52.7	1	55.54	1	41.37	0	43.65	0	45.14	0	59.02	1	39.2	0
562	2	69	1	2	0	1	2	3	2	99	4	3	3	2	1	2	1	2	1	1	1	1	1	1	1	2	48.73	0	47.83	0	51.28	1	52.7	1	55.54	1	47.26	0	48.98	0	51.19	1	48.76	0	50.1	1
563	1	65	1	1	0	1	1	3	2	1	4	2	2	99	2	2	1	1	1	1	1	1	1	1	1	1	54.27	1	54.86	1	59.1	1	52.7	1	55.54	1	55.21	1	55.15	1	56.7	1	53.62	1	54.57	1
564	1	64	2	3	0	1	1	3	2	1	2	2	4	2	2	1	1	1	1	99	99	2	2	2	2	1	54.27	1	54.86	1	59.1	1	52.7	1	55.54	1	55.21	1	55.15	1	56.7	1	53.62	1	54.57	1
565	1	70	1	3	99	1	99	2	1	1	4	99	3	2	1	2	1	1	1	1	1	1	1	1	1	3	44.69	0	43.6	0	45.03	0	52.7	1	47.35	0	41.37	0	43.65	0	51.19	1	43.67	0	47.35	0
566	2	87	1	3	0	99	2	99	99	2	3	2	3	99	1	2	1	1	1	1	2	99	1	1	1	2	44.69	0	43.6	0	37.1	0	42.95	0	41.13	0	55.21	1	48.98	0	45.14	0	39.19	0	50.35	1
567	1	60	2	1	0	1	2	2	1	2	3	2	4	99	1	3	2	2	2	2	3	2	2	1	2	3	44.69	0	43.6	0	51.28	1	42.95	0	47.35	0	41.37	0	43.65	0	45.14	0	45.34	0	43.06	0
568	1	60	2	1	0	1	2	2	1	2	3	3	4	2	1	2	2	2	2	1	2	2	2	2	2	3	44.69	0	43.6	0	37.1	0	52.7	1	47.35	0	41.37	0	43.65	0	45.14	0	42.87	0	45.13	0
569	1	40	2	2	0	3	1	3	2	1	2	2	4	2	2	1	2	2	1	1	1	1	1	1	1	1	54.27	1	54.86	1	59.1	1	64.48	1	58.05	1	55.21	1	55.15	1	56.7	1	56.52	1	54.75	1
570	2	41	2	2	0	1	1	3	2	2	3	1	4	2	4	3	2	2	1	2	3	1	1	1	2	1	48.73	0	47.83	0	30.32	0	52.7	1	55.54	1	47.26	0	55.15	1	56.7	1	39.19	0	59.28	1
571	2	69	1	2	0	1	99	3	2	1	3	4	4	99	2	3	2	2	1	1	2	2	2	2	2	3	44.69	0	43.6	0	45.03	0	52.7	1	47.35	0	33.06	0	43.65	0	38.33	0	47.69	0	37.68	0
572	99	99	99	99	99	99	99	99	99	99	99	99	99	99	99	99	99	99	99	99	99	99	99	99	99	99	99	99	99	99	99	99	99	99	99	99	99	99	99	99	99	99	99	99	99	99
573	2	68	1	2	0	1	2	2	1	2	2	1	4	2	1	1	1	1	1	2	3	2	2	2	1	2	44.69	0	32.34	0	37.1	0	52.7	1	47.35	0	55.21	1	43.65	0	45.14	0	38.38	0	50.77	1
574	99	99	99	99	99	99	99	99	99	99	99	99	99	99	99	99	99	99	99	99	99	99	99	99	99	99	99	99	99	99	99	99	99	99	99	99	99	99	99	99	99	99	99	99	99	99
575	2	64	2	1	0	1	99	3	2	2	3	4	4	2	4	4	1	2	1	2	1	2	2	2	2	3	44.69	0	43.6	0	37.1	0	52.7	1	47.35	0	41.37	0	34.06	0	38.33	0	46.36	0	37.09	0
576	99	99	99	99	99	99	99	99	99	99	99	99	99	99	99	99	99	99	99	99	99	99	99	99	99	99	99	99	99	99	99	99	99	99	99	99	99	99	99	99	99	99	99	99	99	99
577	2	50	2	1	0	3	99	2	1	2	4	4	3	2	3	3	1	2	2	2	2	2	2	2	2	3	33.86	0	32.34	0	51.28	1	42.95	0	41.13	0	33.06	0	34.06	0	30.09	0	42.27	0	31	0
578	99	99	99	99	99	99	99	99	99	99	99	99	99	99	99	99	99	99	99	99	99	99	99	99	99	99	99	99	99	99	99	99	99	99	99	99	99	99	99	99	99	99	99	99	99	99
579	1	67	1	1	0	1	1	2	1	1	3	4	4	1	2	3	1	1	1	1	1	1	1	1	1	3	44.69	0	43.6	0	30.32	0	42.95	0	47.35	0	41.37	0	48.98	0	38.33	0	39.65	0	44.78	0
580	99	99	99	99	99	99	99	99	99	99	99	99	99	99	99	99	99	99	99	99	99	99	99	99	99	99	99	99	99	99	99	99	99	99	99	99	99	99	99	99	99	99	99	99	99	99
581	1	75	1	1	0	1	2	2	1	2	3	5	4	2	2	4	1	2	2	2	3	2	1	1	1	2	44.69	0	43.6	0	45.03	0	42.95	0	47.35	0	33.06	0	43.65	0	38.33	0	45.44	0	37.87	0
582	99	99	99	99	99	99	99	99	99	99	99	99	99	99	99	99	99	99	99	99	99	99	99	99	99	99	99	99	99	99	99	99	99	99	99	99	99	99	99	99	99	99	99	99	99	99
583	1	70	1	99	0	1	2	99	99	1	3	2	4	1	1	2	1	2	1	1	2	1	1	1	1	1	44.69	0	43.6	0	45.03	0	52.7	1	47.35	0	41.37	0	43.65	0	45.14	0	45.51	0	43.86	0
584	99	99	99	99	99	99	99	99	99	99	99	99	99	99	99	99	99	99	99	99	99	99	99	99	99	99	99	99	99	99	99	99	99	99	99	99	99	99	99	99	99	99	99	99	99	99
585	1	67	1	1	0	1	1	3	2	2	2	2	4	99	2	3	2	2	1	2	99	2	1	2	2	1	54.27	1	54.86	1	59.1	1	59.95	1	58.05	1	55.21	1	43.65	0	45.14	0	60.7	1	43.25	0
586	99	99	99	99	99	99	99	99	99	99	99	99	99	99	99	99	99	99	99	99	99	99	99	99	99	99	99	99	99	99	99	99	99	99	99	99	99	99	99	99	99	99	99	99	99	99
587	1	75	1	1	0	3	2	2	1	1	3	2	2	2	1	3	2	1	1	2	1	1	1	2	99	1	54.27	1	47.83	0	51.28	1	52.7	1	55.54	1	55.21	1	55.15	1	51.19	1	50	1	53.81	1
588	1	55	2	1	0	1	1	1	1	2	4	3	3	99	2	3	2	2	1	2	4	2	2	2	1	2	48.73	0	47.83	0	45.03	0	52.7	1	47.35	0	55.21	1	48.98	0	45.14	0	47.81	0	48.42	0
589	1	74	1	2	0	1	2	5	2	1	3	2	4	2	2	3	1	1	1	1	1	1	1	1	1	1	44.69	0	43.6	0	59.1	1	52.7	1	55.54	1	55.21	1	48.98	0	51.19	1	48	0	52.53	1
590	2	71	1	2	0	1	2	5	2	1	3	2	4	2	3	3	2	2	1	1	1	1	1	1	1	2	44.69	0	47.83	0	45.03	0	52.7	1	47.35	0	41.37	0	48.98	0	51.19	1	44.5	0	48.93	0
591	1	62	2	3	0	1	2	2	1	1	2	2	4	2	2	3	2	2	1	1	1	1	1	1	1	2	44.69	0	43.6	0	37.1	0	52.7	1	47.35	0	41.37	0	43.65	0	45.14	0	42.87	0	45.13	0
592	2	85	1	3	0	1	2	2	1	1	2	2	4	2	1	2	1	2	1	1	1	1	1	99	99	2	44.69	0	43.6	0	45.03	0	42.95	0	47.35	0	47.26	0	43.65	0	45.14	0	43.19	0	45.67	0
593	1	68	1	2	0	1	2	4	2	1	2	2	2	2	2	3	2	2	1	1	1	1	1	1	1	2	33.86	0	43.6	0	37.1	0	31.44	0	41.13	0	41.37	0	43.65	0	51.19	1	31.26	0	50.17	1
594	2	68	1	2	0	1	2	4	2	1	3	1	4	2	2	3	2	2	1	1	1	1	1	1	1	2	48.73	0	47.83	0	51.28	1	52.7	1	47.35	0	47.26	0	48.98	0	56.7	1	46.47	0	51.91	1
595	1	66	1	2	0	1	1	3	2	1	3	2	2	1	1	1	1	2	2	2	2	2	2	2	1	1	44.69	0	43.6	0	37.1	0	52.7	1	47.35	0	47.26	0	43.65	0	45.14	0	42.79	0	46.74	0
596	2	63	2	2	0	1	1	4	2	1	3	2	4	1	2	2	1	2	2	1	2	2	1	2	99	2	44.69	0	43.6	0	37.1	0	52.7	1	47.35	0	41.37	0	48.98	0	51.19	1	40.24	0	50.9	1
597	2	60	2	2	0	1	1	4	2	2	3	2	4	2	3	3	2	2	1	1	2	2	2	2	2	1	54.27	1	54.86	1	59.1	1	52.7	1	55.54	1	47.26	0	55.15	1	51.19	1	55.4	1	49.23	0
598	2	88	1	2	0	1	2	3	2	2	3	2	4	2	1	2	2	2	2	1	1	2	2	2	1	3	33.86	0	43.6	0	37.1	0	52.7	1	41.13	0	33.06	0	34.06	0	38.33	0	41.6	0	35.95	0
599	1	75	1	1	0	1	1	5	2	1	3	2	4	2	2	2	1	1	1	2	4	2	2	2	2	1	48.73	0	47.83	0	37.1	0	52.7	1	55.54	1	47.26	0	48.98	0	51.19	1	44.04	0	52.37	1
600	1	58	2	3	0	1	1	3	2	2	3	4	4	2	1	3	1	1	1	1	2	2	2	2	2	1	54.27	1	54.86	1	59.1	1	52.7	1	55.54	1	55.21	1	55.15	1	51.19	1	55.3	1	51.4	1
601	1	70	1	1	0	1	2	2	1	2	3	3	2	2	2	2	2	2	1	1	2	1	1	2	2	2	44.69	0	32.34	0	37.1	0	42.95	0	47.35	0	41.37	0	43.65	0	45.14	0	36.31	0	47.19	0
602	1	77	1	2	0	3	2	3	2	1	2	2	3	1	1	1	1	1	1	1	2	1	1	1	1	2	54.27	1	54.86	1	45.03	0	52.7	1	55.54	1	55.21	1	48.98	0	51.19	1	51.53	1	51	1
603	1	77	1	1	0	1	2	3	2	2	2	3	4	99	4	3	2	2	2	2	3	2	2	2	2	1	48.73	0	32.34	0	59.1	1	52.7	1	55.54	1	33.06	0	55.15	1	56.7	1	43.02	0	53.37	1
604	2	39	2	2	1	1	2	1	1	2	3	5	3	2	1	3	2	1	2	1	1	2	1	2	2	2	44.69	0	47.83	0	37.1	0	42.95	0	47.35	0	41.37	0	48.98	0	45.14	0	41.46	0	46.91	0
605	99	99	99	99	99	99	99	99	99	99	99	99	99	99	99	99	99	99	99	99	99	99	99	99	99	99	99	99	99	99	99	99	99	99	99	99	99	99	99	99	99	99	99	99	99	99
606	2	72	1	1	0	1	2	3	2	2	3	2	1	1	2	3	1	1	1	2	3	1	1	2	1	1	44.69	0	43.6	0	45.03	0	52.7	1	47.35	0	41.37	0	43.65	0	51.19	1	43.67	0	47.35	0
607	1	64	2	2	0	1	2	3	2	1	3	2	4	2	1	2	99	2	1	1	2	2	2	2	2	1	48.73	0	47.83	0	45.03	0	42.95	0	47.35	0	55.21	1	48.98	0	51.19	1	43.72	0	52.1	1
608	2	79	1	2	0	1	2	3	2	1	3	4	4	2	2	2	2	2	2	1	3	2	2	1	1	3	44.69	0	43.6	0	30.32	0	52.7	1	47.35	0	41.37	0	43.65	0	45.14	0	40.61	0	46.21	0
609	1	68	1	2	0	1	2	4	2	1	2	2	4	2	4	2	1	2	1	2	4	2	2	2	2	1	54.27	1	54.86	1	59.1	1	52.7	1	55.54	1	55.21	1	55.15	1	56.7	1	53.62	1	54.57	1
610	2	64	2	2	0	1	1	4	2	1	3	2	3	2	1	2	1	1	1	1	2	2	2	2	1	1	44.69	0	47.83	0	45.03	0	52.7	1	47.35	0	55.21	1	55.15	1	56.7	1	41.73	0	58.53	1
611	1	77	1	3	1	1	2	3	2	2	4	4	4	2	2	3	1	1	1	1	1	1	1	1	1	2	44.69	0	43.6	0	45.03	0	52.7	1	47.35	0	55.21	1	48.98	0	51.19	1	42.7	0	53.41	1
612	2	72	1	3	1	1	2	3	2	1	4	3	4	2	4	4	2	2	1	1	1	1	1	1	1	3	48.73	0	47.83	0	51.28	1	52.7	1	55.54	1	41.37	0	43.65	0	38.33	0	53.55	1	38.8	0
613	2	64	2	1	0	1	2	1	1	1	3	4	4	2	1	3	2	2	2	1	1	1	1	2	2	1	54.27	1	54.86	1	59.1	1	52.7	1	47.35	0	41.37	0	55.15	1	45.14	0	56.7	1	42.77	0
614	2	69	1	1	0	1	2	1	1	2	3	4	4	1	4	3	1	1	1	2	1	2	1	1	1	3	54.27	1	47.83	0	37.1	0	42.95	0	47.35	0	41.37	0	43.65	0	38.33	0	48.22	0	38.79	0
615	1	66	1	1	0	1	2	2	1	2	4	5	4	99	99	99	1	1	1	1	1	1	1	1	1	3	28.46	0	19.54	0	21.06	0	36.41	0	41.13	0	28.9	0	21	0	38.33	0	23.08	0	37.17	0
616	1	73	1	2	0	1	2	3	2	1	3	2	4	2	1	1	99	1	1	2	1	2	2	1	1	2	48.73	0	47.83	0	45.03	0	42.95	0	47.35	0	47.26	0	48.98	0	38.33	0	47.74	0	42.52	0
617	2	80	1	3	1	1	2	3	2	1	4	2	4	2	1	4	1	1	1	1	1	1	1	1	1	4	48.73	0	43.6	0	51.28	1	52.7	1	55.54	1	41.37	0	34.06	0	45.14	0	51.27	1	39.31	0
618	1	49	2	1	0	99	2	2	1	1	4	2	3	2	2	4	2	2	1	2	2	2	1	1	2	2	54.27	1	54.86	1	59.1	1	42.95	0	47.35	0	55.21	1	43.65	0	45.14	0	55.98	1	41.8	0
619	99	99	99	99	99	99	99	99	99	99	99	99	99	99	99	99	99	99	99	99	99	99	99	99	99	99	99	99	99	99	99	99	99	99	99	99	99	99	99	99	99	99	99	99	99	99
620	2	90	1	1	0	99	99	99	99	99	2	99	1	99	1	1	2	99	1	99	99	2	2	1	99	4	99	99	99	99	99	99	99	99	99	99	99	99	99	99	99	99	99	99	99	99
621	1	83	1	2	0	1	2	2	1	1	3	2	3	99	1	2	2	2	1	2	1	2	2	2	2	1	54.27	1	47.83	0	51.28	1	52.7	1	55.54	1	41.37	0	43.65	0	45.14	0	53.72	1	41.62	0
622	1	76	1	99	0	1	2	99	99	1	3	1	2	2	4	1	2	1	1	2	4	2	2	2	2	1	54.27	1	54.86	1	59.1	1	59.95	1	55.54	1	55.21	1	55.15	1	56.7	1	55.29	1	54.42	1
623	2	76	1	2	0	1	2	3	2	1	2	2	3	2	2	2	1	1	1	1	1	1	1	1	1	2	44.69	0	43.6	0	37.1	0	42.95	0	47.35	0	41.37	0	48.98	0	45.14	0	39.83	0	47.62	0
624	1	65	1	3	99	2	2	2	1	1	3	2	4	1	2	2	2	2	1	1	1	1	1	1	1	3	44.69	0	43.6	0	45.03	0	42.95	0	47.35	0	41.37	0	43.65	0	45.14	0	43.26	0	44.06	0
625	2	99	99	99	0	1	99	3	2	1	3	2	4	2	2	2	1	2	2	2	3	1	1	1	1	2	99	99	99	99	99	99	99	99	99	99	99	99	99	99	99	99	99	99	99	99
626	1	20	2	3	0	1	2	1	1	2	3	5	2	2	2	3	2	2	2	1	2	2	2	1	1	2	44.69	0	47.83	0	59.1	1	52.7	1	47.35	0	33.06	0	43.65	0	38.33	0	54	1	34.72	0
627	1	58	2	2	0	1	99	3	2	1	2	2	4	2	3	4	2	2	1	2	3	2	2	1	1	1	54.27	1	54.86	1	51.28	1	59.95	1	55.54	1	55.21	1	55.15	1	56.7	1	52.69	1	55.67	1
628	2	56	2	2	0	1	2	3	2	2	3	2	4	2	2	3	2	2	2	1	1	1	1	1	1	1	54.27	1	54.86	1	51.28	1	52.7	1	55.54	1	55.21	1	55.15	1	56.7	1	51.02	1	55.82	1
629	2	38	2	3	1	1	2	3	2	1	4	3	4	2	2	2	2	2	2	2	3	1	1	1	2	1	54.27	1	54.86	1	59.1	1	52.7	1	47.35	0	47.26	0	43.65	0	45.14	0	58.33	1	39.44	0
630	2	75	1	2	0	1	1	4	2	1	2	2	4	2	2	2	1	1	2	1	2	1	1	2	2	2	33.86	0	32.34	0	45.03	0	42.95	0	47.35	0	41.37	0	43.65	0	45.14	0	34.54	0	48.09	0
631	1	80	1	2	0	1	2	3	2	1	4	4	4	2	4	3	2	2	1	1	1	1	1	1	1	2	44.69	0	43.6	0	37.1	0	42.95	0	47.35	0	33.06	0	43.65	0	45.14	0	40.73	0	43.06	0
632	2	83	1	2	0	1	2	3	2	1	4	4	4	2	4	4	2	2	2	1	2	1	1	1	1	3	33.86	0	32.34	0	37.1	0	42.95	0	47.35	0	33.06	0	34.06	0	38.33	0	35.5	0	39.05	0
633	1	57	2	3	0	1	2	3	2	1	2	5	2	2	1	1	1	1	1	1	1	2	2	2	2	1	33.86	0	47.83	0	59.1	1	64.48	1	58.05	1	33.06	0	34.06	0	56.7	1	48.93	0	44.9	0
634	2	87	1	3	0	1	2	3	2	1	5	4	2	2	1	1	1	1	1	1	1	2	2	2	2	1	99	99	99	99	99	99	99	99	99	99	99	99	99	99	99	99	99	99	99	99
635	1	78	1	2	0	1	2	1	1	2	99	4	3	1	1	1	2	2	2	1	1	1	1	1	1	99	48.73	0	47.83	0	45.03	0	52.7	1	47.35	0	47.26	0	43.65	0	45.14	0	48.7	0	43.96	0
636	2	84	1	1	0	1	2	2	1	2	4	5	3	2	2	1	2	1	2	1	2	2	2	2	2	2	44.69	0	43.6	0	37.1	0	42.95	0	47.35	0	28.9	0	34.06	0	38.33	0	44.28	0	33.89	0
637	2	43	2	1	0	1	1	3	2	2	3	2	4	2	2	2	2	1	1	1	1	2	2	2	2	1	33.86	0	43.6	0	45.03	0	52.7	1	47.35	0	55.21	1	55.15	1	56.7	1	35.7	0	61.39	1
638	99	99	99	99	99	99	99	99	99	99	99	99	99	99	99	99	99	99	99	99	99	99	99	99	99	99	99	99	99	99	99	99	99	99	99	99	99	99	99	99	99	99	99	99	99	99
639	2	78	1	2	0	1	99	3	2	1	3	4	3	1	1	2	2	2	2	1	1	1	1	1	1	4	44.69	0	43.6	0	37.1	0	42.95	0	47.35	0	41.37	0	34.06	0	38.33	0	44.12	0	37.29	0
640	1	76	1	2	0	1	2	2	1	2	3	4	3	2	2	2	2	2	1	1	1	1	1	1	1	4	28.46	0	19.54	0	30.32	0	36.41	0	32.55	0	28.9	0	21	0	30.09	0	28.02	0	29.51	0
641	2	73	1	2	0	1	2	3	2	2	4	3	4	2	2	3	2	2	2	1	1	1	1	1	1	5	28.46	0	19.54	0	21.06	0	36.41	0	32.55	0	28.9	0	21	0	30.09	0	24.94	0	30.99	0
642	1	31	2	1	0	1	1	1	1	2	3	2	3	99	2	3	2	2	2	2	2	2	1	1	1	4	44.69	0	43.6	0	51.28	1	36.41	0	41.13	0	41.37	0	21	0	30.09	0	51.31	1	23.76	0
643	2	59	2	2	0	1	2	3	2	1	4	2	4	2	2	3	1	1	2	1	3	2	1	1	2	2	54.27	1	54.86	1	45.03	0	52.7	1	55.54	1	55.21	1	43.65	0	51.19	1	52.32	1	48.71	0
644	2	52	2	1	0	1	2	3	2	1	3	2	4	2	2	2	2	2	2	2	2	2	1	1	2	2	54.27	1	54.86	1	45.03	0	59.95	1	58.05	1	55.21	1	55.15	1	56.7	1	50.79	1	57.09	1
645	99	99	99	99	99	99	99	99	99	99	99	99	99	99	99	99	99	99	99	99	99	99	99	99	99	99	99	99	99	99	99	99	99	99	99	99	99	99	99	99	99	99	99	99	99	99
646	1	70	1	1	0	1	99	1	1	1	4	5	2	1	2	2	1	2	1	1	2	2	1	1	2	2	44.69	0	43.6	0	51.28	1	42.95	0	41.13	0	55.21	1	55.15	1	38.33	0	45.07	0	46.81	0
647	1	46	2	3	0	1	1	4	2	1	2	2	4	2	2	4	2	2	1	1	2	1	1	1	1	1	54.27	1	54.86	1	45.03	0	52.7	1	55.54	1	55.21	1	55.15	1	56.7	1	48.94	0	56.82	1
648	2	57	2	3	0	1	99	4	2	1	3	2	4	2	2	3	2	2	2	1	2	1	1	1	1	1	48.73	0	47.83	0	45.03	0	42.95	0	55.54	1	47.26	0	48.98	0	51.19	1	44.44	0	51.3	1
649	1	60	2	2	0	1	2	2	1	2	3	4	4	1	3	2	2	1	2	2	2	1	1	1	1	99	44.69	0	43.6	0	30.32	0	42.95	0	41.13	0	41.37	0	34.06	0	45.14	0	39.32	0	41.25	0
650	99	99	99	99	99	99	99	99	99	99	99	99	99	99	99	99	99	99	99	99	99	99	99	99	99	99	99	99	99	99	99	99	99	99	99	99	99	99	99	99	99	99	99	99	99	99
651	1	68	1	99	0	1	2	3	2	1	2	2	4	99	1	1	1	2	1	1	1	1	1	1	1	2	54.27	1	54.86	1	59.1	1	52.7	1	55.54	1	55.21	1	48.98	0	51.19	1	56.21	1	48.75	0
652	2	63	2	2	0	1	2	3	2	1	4	3	3	2	1	2	2	2	1	1	1	1	1	1	1	3	48.73	0	32.34	0	45.03	0	42.95	0	41.13	0	47.26	0	43.65	0	38.33	0	42.12	0	41.76	0
653	2	80	1	1	0	1	2	3	2	1	2	2	4	2	1	3	1	1	1	1	1	1	1	1	1	2	33.86	0	43.6	0	45.03	0	36.41	0	47.35	0	41.37	0	43.65	0	38.33	0	39.43	0	42.43	0
654	2	43	2	1	0	1	1	1	1	2	4	4	4	2	4	4	2	2	1	1	3	1	1	1	1	4	54.27	1	47.83	0	51.28	1	52.7	1	55.54	1	55.21	1	55.15	1	45.14	0	51.85	1	50.33	1
655	1	67	1	2	0	1	2	3	2	1	4	2	4	2	2	2	1	1	1	1	1	2	2	2	2	2	44.69	0	43.6	0	45.03	0	52.7	1	47.35	0	47.26	0	48.98	0	51.19	1	42.8	0	51.24	1
656	2	64	2	2	0	1	1	3	2	1	3	2	4	2	2	2	2	2	2	1	2	2	2	1	2	2	48.73	0	47.83	0	51.28	1	52.7	1	55.54	1	47.26	0	55.15	1	51.19	1	47.85	0	52.75	1
657	2	60	2	3	0	1	2	3	2	2	2	2	2	1	2	3	1	1	1	2	2	2	2	2	2	1	44.69	0	43.6	0	37.1	0	42.95	0	47.35	0	33.06	0	43.65	0	45.14	0	40.73	0	43.06	0
658	1	65	1	3	0	1	2	4	2	1	2	2	4	2	1	3	2	2	1	2	1	1	1	2	2	3	54.27	1	54.86	1	59.1	1	52.7	1	58.05	1	33.06	0	55.15	1	38.33	0	59.69	1	38.37	0
659	1	78	1	99	0	1	99	3	2	1	2	2	2	2	1	2	1	1	1	1	1	1	2	1	1	2	44.69	0	43.6	0	45.03	0	42.95	0	41.13	0	47.26	0	48.98	0	45.14	0	41.93	0	46.91	0
660	2	80	1	3	0	1	2	3	2	1	3	2	2	1	1	1	1	1	1	1	1	1	1	1	1	2	99	99	99	99	99	99	99	99	99	99	99	99	99	99	99	99	99	99	99	99
661	1	74	1	2	0	1	2	1	1	2	4	2	3	1	2	3	1	1	2	2	2	1	1	1	1	2	48.73	0	47.83	0	30.32	0	42.95	0	55.54	1	55.21	1	48.98	0	56.7	1	37.76	0	58.99	1
662	2	69	1	2	0	1	99	1	1	2	99	4	3	99	2	3	1	1	1	1	1	1	1	1	1	5	48.73	0	43.6	0	51.28	1	42.95	0	47.35	0	55.21	1	43.65	0	38.33	0	48.89	0	42.1	0
663	1	32	2	3	1	1	2	3	2	1	3	2	3	2	2	2	2	2	1	1	1	1	1	1	1	3	54.27	1	54.86	1	59.1	1	59.95	1	58.05	1	55.21	1	55.15	1	56.7	1	55.48	1	54.84	1
664	2	31	2	3	1	2	2	3	2	2	3	2	4	2	2	2	2	2	2	1	2	1	1	2	1	1	44.69	0	43.6	0	45.03	0	52.7	1	47.35	0	55.21	1	55.15	1	45.14	0	43.63	0	52.57	1
665	1	80	1	1	0	1	2	3	2	2	2	2	2	2	1	2	2	2	1	1	2	2	2	2	2	3	44.69	0	43.6	0	51.28	1	52.7	1	55.54	1	41.37	0	43.65	0	56.7	1	44.68	0	50.89	1
666	2	44	2	3	1	1	2	3	2	1	3	2	4	99	3	4	2	2	1	1	2	1	1	1	1	3	48.73	0	47.83	0	45.03	0	42.95	0	47.35	0	41.37	0	43.65	0	45.14	0	46.53	0	42.55	0
667	1	44	2	3	1	1	99	3	2	1	3	3	4	2	2	2	1	1	1	1	1	1	1	2	2	2	48.73	0	47.83	0	51.28	1	52.7	1	47.35	0	47.26	0	48.98	0	51.19	1	48.15	0	48.73	0
668	1	65	1	1	0	1	1	3	2	2	2	2	4	2	1	3	1	2	2	1	2	1	1	1	1	1	54.27	1	54.86	1	59.1	1	52.7	1	55.54	1	55.21	1	55.15	1	56.7	1	53.62	1	54.57	1
669	1	71	1	2	0	1	2	3	2	1	2	2	4	2	2	3	2	2	1	2	3	2	2	2	2	1	54.27	1	54.86	1	59.1	1	52.7	1	55.54	1	55.21	1	55.15	1	56.7	1	53.62	1	54.57	1
670	2	41	2	3	0	99	1	3	2	1	2	3	4	2	2	2	2	2	2	1	2	2	1	1	1	1	44.69	0	43.6	0	45.03	0	42.95	0	55.54	1	55.21	1	48.98	0	51.19	1	41.07	0	54.98	1
671	1	44	2	3	0	1	1	3	2	1	2	5	4	2	2	2	1	1	2	1	2	2	1	1	1	1	54.27	1	54.86	1	37.1	0	52.7	1	55.54	1	55.21	1	55.15	1	45.14	0	49.82	0	51.43	1
672	99	99	99	99	99	99	99	99	99	99	99	99	99	99	99	99	99	99	99	99	99	99	99	99	99	99	99	99	99	99	99	99	99	99	99	99	99	99	99	99	99	99	99	99	99	99
673	2	71	1	1	0	1	2	3	2	1	2	2	3	2	1	1	2	2	2	1	2	1	1	1	1	3	54.27	1	54.86	1	51.28	1	52.7	1	55.54	1	55.21	1	43.65	0	45.14	0	56.24	1	44.23	0
674	1	71	1	3	0	1	2	4	2	1	2	2	2	2	2	1	1	2	1	1	1	1	1	1	1	2	44.69	0	43.6	0	51.28	1	42.95	0	47.35	0	47.26	0	43.65	0	51.19	1	43.43	0	48.15	0
675	2	48	2	1	0	99	1	3	2	1	4	2	4	2	2	2	2	2	1	1	2	2	1	2	2	1	48.73	0	47.83	0	45.03	0	42.95	0	55.54	1	55.21	1	55.15	1	51.19	1	43.42	0	56.12	1
676	1	99	99	2	0	1	2	3	2	2	4	2	3	1	3	3	2	2	2	2	2	1	1	2	99	2	54.27	1	54.86	1	51.28	1	52.7	1	47.35	0	47.26	0	48.98	0	45.14	0	54.94	1	42.98	0
677	1	99	99	2	0	1	99	3	2	2	99	2	3	1	2	4	2	2	1	2	3	2	1	2	99	2	44.69	0	47.83	0	51.28	1	52.7	1	47.35	0	41.37	0	48.98	0	51.19	1	46.58	0	47.93	0
678	1	71	1	1	0	1	2	2	1	2	2	2	4	2	1	1	1	2	1	1	1	1	1	1	1	2	44.69	0	43.6	0	45.03	0	42.95	0	41.13	0	47.26	0	48.98	0	51.19	1	40.09	0	50.4	1
679	1	80	1	1	0	1	2	3	2	2	4	3	2	2	1	1	2	1	2	2	1	2	2	1	2	3	44.69	0	32.34	0	45.03	0	52.7	1	55.54	1	41.37	0	48.98	0	38.33	0	43.1	0	45.47	0
680	2	79	1	99	0	1	2	4	2	1	2	2	2	2	1	3	1	1	2	1	1	1	2	2	99	1	48.73	0	54.86	1	59.1	1	52.7	1	55.54	1	55.21	1	55.15	1	51.19	1	53.05	1	52.5	1
681	1	75	1	2	0	1	2	3	2	2	4	4	3	2	1	3	1	1	1	1	1	2	2	2	2	3	44.69	0	43.6	0	30.32	0	42.95	0	47.35	0	41.37	0	43.65	0	45.14	0	38.37	0	46.41	0
682	2	38	2	3	1	1	99	2	1	2	3	2	4	2	2	3	2	2	2	1	2	2	2	2	2	1	48.73	0	47.83	0	59.1	1	52.7	1	55.54	1	55.21	1	48.98	0	51.19	1	51.27	1	51.02	1
683	2	34	2	3	1	1	1	2	1	2	2	3	3	1	2	3	2	2	2	1	2	1	1	1	1	2	54.27	1	54.86	1	59.1	1	52.7	1	47.35	0	55.21	1	48.98	0	45.14	0	57.44	1	43.89	0
684	1	34	2	3	1	1	1	2	1	2	3	3	3	1	2	3	2	2	1	1	2	1	1	1	1	2	44.69	0	43.6	0	37.1	0	42.95	0	47.35	0	47.26	0	43.65	0	45.14	0	40.55	0	46.93	0
685	1	75	1	1	0	1	2	4	2	1	3	2	4	2	2	4	2	2	1	1	2	2	2	2	2	1	54.27	1	54.86	1	59.1	1	52.7	1	55.54	1	55.21	1	55.15	1	51.19	1	55.3	1	51.4	1
686	1	65	1	3	1	1	2	3	2	2	4	3	3	1	3	3	2	2	2	1	1	1	1	1	1	2	54.27	1	54.86	1	59.1	1	42.95	0	58.05	1	55.21	1	55.15	1	51.19	1	53.24	1	52.01	1
687	1	51	2	3	99	1	2	3	2	2	4	4	3	2	2	2	2	2	1	1	1	1	1	1	1	2	54.27	1	54.86	1	45.03	0	42.95	0	47.35	0	55.21	1	48.98	0	30.09	0	55.09	1	37.67	0
688	2	55	2	3	99	1	1	3	2	2	4	3	3	1	2	2	2	2	2	1	2	1	1	1	1	3	48.73	0	47.83	0	30.32	0	42.95	0	41.13	0	41.37	0	34.06	0	38.33	0	44.66	0	35.82	0
689	2	70	1	1	0	1	2	3	2	2	4	2	4	99	2	3	2	2	2	1	3	1	1	1	1	2	28.46	0	43.6	0	37.1	0	31.44	0	47.35	0	47.26	0	43.65	0	45.14	0	31.3	0	50.41	1
690	1	71	1	1	0	1	2	2	1	2	5	5	2	1	2	3	2	2	2	2	3	2	2	2	2	2	28.46	0	43.6	0	37.1	0	42.95	0	41.13	0	28.9	0	48.98	0	38.33	0	35	0	42.49	0
691	1	61	2	2	0	1	1	3	2	1	2	2	3	1	2	3	2	2	1	1	3	2	2	1	1	1	54.27	1	54.86	1	45.03	0	52.7	1	55.54	1	55.21	1	55.15	1	56.7	1	48.94	0	56.82	1
692	1	58	2	2	0	1	2	1	1	2	5	5	2	1	1	3	2	2	1	1	1	1	1	1	1	4	48.73	0	47.83	0	21.06	0	31.44	0	32.55	0	47.26	0	48.98	0	30.09	0	38.5	0	39.37	0
693	99	99	99	99	99	99	99	99	99	99	99	99	99	99	99	99	99	99	99	99	99	99	99	99	99	99	99	99	99	99	99	99	99	99	99	99	99	99	99	99	99	99	99	99	99	99
694	2	83	1	1	0	1	2	3	2	1	3	2	4	2	2	2	2	2	2	1	2	1	1	1	1	3	44.69	0	43.6	0	45.03	0	52.7	1	58.05	1	41.37	0	43.65	0	45.14	0	46.32	0	45.65	0
695	1	68	1	2	0	1	2	3	2	1	2	1	2	2	2	2	2	2	2	1	2	1	1	1	1	2	54.27	1	47.83	0	45.03	0	42.95	0	47.35	0	55.21	1	48.98	0	45.14	0	47.82	0	47.51	0
696	2	99	99	2	0	1	2	3	2	1	2	4	3	2	2	2	2	2	2	1	2	1	1	1	1	2	44.69	0	43.6	0	37.1	0	42.95	0	41.13	0	41.37	0	43.65	0	38.33	0	42.23	0	40.37	0
697	2	90	1	3	0	1	99	3	2	1	3	2	4	2	2	3	1	1	2	2	3	1	1	2	1	3	33.86	0	32.34	0	30.32	0	36.41	0	32.55	0	33.06	0	34.06	0	38.33	0	30.63	0	37.79	0
698	2	45	2	3	1	1	99	3	2	2	4	4	4	2	3	3	2	2	2	2	4	2	1	1	1	3	54.27	1	54.86	1	37.1	0	52.7	1	47.35	0	41.37	0	43.65	0	45.14	0	51.08	1	41.35	0
699	2	91	1	3	0	1	2	2	1	2	3	5	99	99	2	99	2	2	2	2	3	1	1	1	1	3	44.69	0	43.6	0	45.03	0	42.95	0	47.35	0	55.21	1	48.98	0	45.14	0	42.3	0	50.12	1
700	2	70	1	3	99	1	2	3	2	1	3	1	2	1	2	2	1	1	2	1	2	2	2	2	2	99	48.73	0	54.86	1	59.1	1	52.7	1	55.54	1	47.26	0	55.15	1	56.7	1	51.47	1	53.51	1
701	2	34	2	1	0	3	1	3	2	1	2	2	3	2	3	3	2	2	1	1	2	2	2	2	2	1	54.27	1	54.86	1	59.1	1	52.7	1	55.54	1	55.21	1	48.98	0	45.14	0	58.06	1	45.26	0
702	1	69	1	3	1	1	2	3	2	1	2	4	3	1	2	3	1	2	1	2	2	2	2	2	2	1	99	99	99	99	99	99	99	99	99	99	99	99	99	99	99	99	99	99	99	99
703	2	67	1	3	0	1	2	3	2	1	3	3	3	2	2	3	2	2	2	2	2	2	2	2	2	99	44.69	0	43.6	0	37.1	0	42.95	0	47.35	0	55.21	1	48.98	0	51.19	1	37.81	0	54.87	1
704	2	38	2	3	1	1	2	1	1	1	4	4	4	2	1	3	2	2	1	1	1	1	1	1	1	2	44.69	0	32.34	0	59.1	1	42.95	0	47.35	0	41.37	0	43.65	0	38.33	0	45.71	0	39.75	0
705	1	52	2	3	1	1	1	1	1	1	5	5	4	2	2	3	2	2	1	1	1	1	1	1	1	4	33.86	0	32.34	0	37.1	0	36.41	0	41.13	0	41.37	0	43.65	0	30.09	0	34.52	0	39.78	0
706	2	41	2	1	0	1	1	1	1	2	5	2	3	1	1	3	2	2	2	1	4	2	1	1	1	3	54.27	1	54.86	1	51.28	1	52.7	1	41.13	0	41.37	0	34.06	0	38.33	0	58.83	1	30	0
707	2	63	2	2	1	1	2	3	2	2	4	4	4	99	2	3	2	2	2	2	3	1	1	1	1	2	28.46	0	43.6	0	45.03	0	52.7	1	47.35	0	41.37	0	48.98	0	51.19	1	36.28	0	52.88	1
708	2	84	1	1	0	1	2	3	2	2	4	4	4	2	2	3	2	2	2	2	3	2	2	2	2	2	44.69	0	47.83	0	45.03	0	52.7	1	41.13	0	41.37	0	43.65	0	45.14	0	46.66	0	42.12	0
709	1	60	2	2	0	1	2	3	2	2	4	2	4	2	2	3	1	1	1	2	3	1	1	1	1	2	54.27	1	54.86	1	37.1	0	42.95	0	41.13	0	47.26	0	43.65	0	45.14	0	48.29	0	42.11	0
710	2	70	1	1	0	1	2	3	2	2	3	5	1	99	4	2	2	1	2	2	4	2	2	2	2	2	28.46	0	54.86	1	59.1	1	59.95	1	55.54	1	55.21	1	55.15	1	51.19	1	46.47	0	56.41	1
711	2	77	1	2	0	1	2	2	1	2	3	99	4	99	2	3	1	1	2	2	3	2	2	2	2	3	44.69	0	43.6	0	30.32	0	42.95	0	47.35	0	28.9	0	43.65	0	51.19	1	36.68	0	46.5	0
712	2	49	2	2	0	99	2	2	1	2	4	2	4	99	3	4	2	1	1	1	2	2	2	2	2	3	44.69	0	43.6	0	45.03	0	42.95	0	41.13	0	47.26	0	48.98	0	51.19	1	40.09	0	50.4	1
713	2	66	1	3	0	1	2	3	2	1	2	2	4	2	2	3	1	1	2	1	2	2	1	2	1	1	54.27	1	54.86	1	45.03	0	52.7	1	47.35	0	41.37	0	43.65	0	45.14	0	53.72	1	40.08	0
714	1	67	1	3	0	1	2	3	2	1	2	3	4	1	2	3	1	1	1	2	4	2	2	2	2	1	48.73	0	47.83	0	51.28	1	52.7	1	47.35	0	47.26	0	48.98	0	51.19	1	48.15	0	48.73	0
715	1	70	1	1	0	1	2	3	2	2	4	4	4	99	2	3	2	2	2	2	4	2	2	2	2	1	54.27	1	54.86	1	59.1	1	36.41	0	47.35	0	55.21	1	55.15	1	56.7	1	49.25	0	53.53	1
716	1	58	2	3	1	1	1	1	1	2	3	3	3	1	2	2	2	2	1	2	2	2	1	2	2	2	44.69	0	43.6	0	45.03	0	42.95	0	47.35	0	41.37	0	43.65	0	45.14	0	43.26	0	44.06	0
717	2	99	99	3	1	1	2	3	2	1	3	4	4	1	2	1	1	2	1	1	2	2	1	2	2	1	54.27	1	54.86	1	37.1	0	52.7	1	58.05	1	55.21	1	55.15	1	51.19	1	48.16	0	55.34	1
718	2	63	2	2	0	1	1	3	2	2	4	4	2	1	1	1	2	2	1	1	1	1	1	2	2	2	33.86	0	47.83	0	30.32	0	36.41	0	41.13	0	33.06	0	55.15	1	45.14	0	32.01	0	49.64	0
719	1	44	2	3	0	1	1	3	2	2	3	3	3	1	2	3	2	2	1	2	3	2	2	2	2	1	54.27	1	54.86	1	37.1	0	52.7	1	55.54	1	55.21	1	48.98	0	51.19	1	48.89	0	52.27	1
720	2	45	2	3	99	1	2	3	2	2	3	2	3	1	2	3	2	2	1	1	2	2	2	2	2	1	48.73	0	47.83	0	37.1	0	52.7	1	47.35	0	47.26	0	48.98	0	51.19	1	43.42	0	51	1
721	1	32	2	1	0	1	1	3	2	1	2	2	3	2	2	3	1	1	1	1	2	2	2	2	2	1	54.27	1	54.86	1	59.1	1	52.7	1	47.35	0	55.21	1	55.15	1	56.7	1	53	1	53.2	1
722	1	60	2	3	1	1	2	3	2	1	4	2	4	2	2	2	2	2	1	2	3	2	2	2	2	2	33.86	0	32.34	0	51.28	1	36.41	0	32.55	0	41.37	0	34.06	0	30.09	0	40.01	0	31.96	0
723	99	99	99	99	99	99	99	99	99	99	99	99	99	99	99	99	99	99	99	99	99	99	99	99	99	99	99	99	99	99	99	99	99	99	99	99	99	99	99	99	99	99	99	99	99	99
724	1	64	2	2	0	1	1	3	2	2	2	3	3	1	2	2	2	2	1	1	1	1	1	1	1	2	54.27	1	47.83	0	51.28	1	52.7	1	47.35	0	47.26	0	43.65	0	51.19	1	51.19	1	45.34	0
725	2	38	2	1	0	1	1	1	1	2	2	5	4	2	4	4	2	2	1	2	4	1	1	1	1	1	54.27	1	54.86	1	37.1	0	52.7	1	55.54	1	55.21	1	55.15	1	56.7	1	46.3	0	58.09	1
726	2	81	1	1	0	1	2	3	2	2	4	4	3	1	3	3	2	1	2	2	3	2	2	2	1	3	44.69	0	43.6	0	37.1	0	42.95	0	41.13	0	41.37	0	43.65	0	45.14	0	40.15	0	44.29	0
727	1	84	1	2	0	1	2	3	2	2	3	2	4	2	2	3	2	2	2	2	3	2	2	2	2	2	99	99	99	99	99	99	99	99	99	99	99	99	99	99	99	99	99	99	99	99
728	2	74	1	2	0	1	2	3	2	1	3	2	4	2	2	3	2	2	2	1	2	2	2	99	2	1	54.27	1	54.86	1	45.03	0	42.95	0	47.35	0	55.21	1	48.98	0	38.33	0	52.58	1	42.42	0
729	1	77	1	2	0	1	2	3	2	1	4	2	2	1	1	3	1	2	1	1	1	1	1	2	2	2	44.69	0	47.83	0	45.03	0	42.95	0	41.13	0	41.37	0	43.65	0	38.33	0	46.49	0	38.4	0
730	2	73	1	2	0	1	2	3	2	2	3	3	4	1	1	4	1	2	1	1	1	1	1	1	1	2	44.69	0	43.6	0	45.03	0	42.95	0	41.13	0	41.37	0	43.65	0	45.14	0	42.8	0	43.02	0
731	1	85	1	1	0	1	2	3	2	2	3	5	3	1	1	3	2	2	2	1	2	2	2	1	1	2	54.27	1	47.83	0	45.03	0	42.95	0	47.35	0	47.26	0	43.65	0	38.33	0	50.78	1	39.13	0
732	2	70	1	2	0	1	2	3	2	2	3	2	3	2	1	3	1	1	1	1	1	1	1	1	1	1	48.73	0	47.83	0	59.1	1	52.7	1	58.05	1	41.37	0	48.98	0	51.19	1	51.63	1	47.67	0
733	2	63	2	2	0	1	2	1	1	2	2	2	4	2	1	2	1	1	2	1	2	1	2	2	2	1	48.73	0	47.83	0	30.32	0	42.95	0	47.35	0	55.21	1	48.98	0	51.19	1	38.82	0	54.45	1
734	1	52	2	1	0	99	1	5	2	1	3	3	4	2	1	4	1	2	1	99	1	2	2	2	2	1	54.27	1	54.86	1	59.1	1	52.7	1	58.05	1	55.21	1	55.15	1	56.7	1	53.81	1	54.99	1
735	1	81	1	3	0	99	2	2	1	2	3	4	3	1	2	3	1	1	1	1	2	1	1	1	1	5	44.69	0	43.6	0	45.03	0	42.95	0	41.13	0	28.9	0	21	0	30.09	0	50.89	1	21.23	0
736	2	75	1	3	0	1	2	2	1	2	3	4	3	99	1	2	1	99	1	1	2	2	1	1	1	3	44.69	0	32.34	0	37.1	0	42.95	0	41.13	0	33.06	0	43.65	0	38.33	0	38.02	0	39.97	0
737	2	39	2	1	0	1	1	3	2	1	4	4	3	1	1	3	1	1	2	1	2	2	2	2	2	1	48.73	0	54.86	1	51.28	1	52.7	1	55.54	1	33.06	0	43.65	0	45.14	0	54.27	1	39.29	0
738	2	72	1	1	0	1	2	1	1	1	4	2	4	2	4	4	2	2	1	1	1	1	1	1	1	5	48.73	0	47.83	0	45.03	0	42.95	0	41.13	0	28.9	0	48.98	0	38.33	0	47.5	0	36.48	0
739	1	78	1	2	0	1	2	2	1	2	4	4	3	1	2	1	2	2	1	2	1	2	2	2	1	1	54.27	1	43.6	0	45.03	0	42.95	0	41.13	0	28.9	0	43.65	0	51.19	1	45.01	0	41.19	0
740	2	69	1	2	0	1	2	3	2	2	2	3	4	2	1	3	2	2	1	1	1	1	1	2	2	1	48.73	0	47.83	0	45.03	0	42.95	0	47.35	0	55.21	1	55.15	1	51.19	1	42.81	0	54.74	1
741	1	69	1	2	0	1	1	3	2	1	3	2	2	99	2	2	1	1	1	1	2	1	1	1	1	1	48.73	0	47.83	0	45.03	0	52.7	1	47.35	0	41.37	0	48.98	0	51.19	1	46.14	0	48.13	0
742	2	68	1	2	0	1	2	3	2	2	3	2	4	2	2	2	1	1	1	1	2	1	1	1	1	1	48.73	0	43.6	0	45.03	0	52.7	1	47.35	0	41.37	0	43.65	0	45.14	0	47.15	0	43.06	0
743	2	82	1	1	0	1	2	3	2	1	3	2	4	2	2	3	2	2	1	2	2	2	1	1	1	3	48.73	0	47.83	0	45.03	0	42.95	0	41.13	0	33.06	0	55.15	1	51.19	1	42.62	0	47.66	0
744	1	75	1	2	0	1	2	3	2	2	3	4	3	2	1	2	2	2	1	1	1	2	2	2	2	2	48.73	0	43.6	0	45.03	0	52.7	1	55.54	1	55.21	1	48.98	0	45.14	0	46.8	0	50.49	1
745	2	69	1	2	0	99	2	4	2	1	2	2	2	2	1	2	1	2	1	1	1	2	2	2	2	1	54.27	1	54.86	1	45.03	0	52.7	1	55.54	1	47.26	0	55.15	1	51.19	1	50.72	1	51.48	1
746	2	81	1	1	0	1	2	3	2	1	2	1	4	2	4	3	1	2	1	99	99	2	2	2	2	4	33.86	0	32.34	0	45.03	0	52.7	1	55.54	1	33.06	0	34.06	0	38.33	0	41.01	0	38.96	0
747	99	99	99	99	99	99	99	99	99	99	99	99	99	99	99	99	99	99	99	99	99	99	99	99	99	99	99	99	99	99	99	99	99	99	99	99	99	99	99	99	99	99	99	99	99	99
748	2	65	1	3	0	1	2	3	2	1	4	4	4	1	2	4	2	2	2	1	2	1	1	1	1	2	48.73	0	47.83	0	45.03	0	52.7	1	47.35	0	41.37	0	43.65	0	45.14	0	48.77	0	42.35	0
749	1	69	1	3	0	1	2	3	2	1	3	4	3	1	2	2	2	2	2	1	2	1	1	1	1	1	48.73	0	47.83	0	45.03	0	52.7	1	47.35	0	55.21	1	55.15	1	56.7	1	43.37	0	57.72	1
750	2	57	2	3	0	1	1	3	2	1	2	1	4	2	1	1	2	2	2	1	2	2	1	1	1	2	54.27	1	47.83	0	51.28	1	59.95	1	55.54	1	47.26	0	48.98	0	56.7	1	51.01	1	52.02	1
751	2	50	2	1	0	1	2	3	2	2	3	2	4	2	2	3	2	2	2	1	2	2	2	2	2	3	44.69	0	47.83	0	45.03	0	36.41	0	41.13	0	41.37	0	43.65	0	38.33	0	44.99	0	38.53	0
752	1	61	2	99	0	1	2	3	2	1	3	3	4	2	2	2	2	2	1	2	1	1	1	1	1	4	54.27	1	54.86	1	37.1	0	59.95	1	55.54	1	33.06	0	48.98	0	45.14	0	52.68	1	42.6	0
753	2	62	2	99	0	2	2	4	2	1	2	1	4	2	2	2	2	2	2	1	2	1	1	2	2	1	54.27	1	54.86	1	51.28	1	52.7	1	55.54	1	55.21	1	55.15	1	56.7	1	51.02	1	55.82	1
754	1	66	1	2	0	1	2	3	2	2	2	2	4	2	2	3	2	2	1	2	4	2	2	2	2	1	54.27	1	54.86	1	59.1	1	52.7	1	55.54	1	55.21	1	55.15	1	51.19	1	55.3	1	51.4	1
755	1	86	1	2	0	1	2	1	1	2	3	4	3	1	1	2	1	1	2	1	1	1	1	1	1	3	54.27	1	54.86	1	45.03	0	52.7	1	47.35	0	55.21	1	43.65	0	45.14	0	53.54	1	43.86	0
756	99	99	99	99	99	99	99	99	99	99	99	99	99	99	99	99	99	99	99	99	99	99	99	99	99	99	99	99	99	99	99	99	99	99	99	99	99	99	99	99	99	99	99	99	99	99
757	2	39	2	3	1	1	1	3	2	1	2	2	4	2	2	1	1	2	2	1	2	2	1	2	2	1	54.27	1	54.86	1	30.32	0	59.95	1	55.54	1	47.26	0	55.15	1	56.7	1	45.81	0	56.86	1
758	1	69	1	2	0	1	2	3	2	2	3	4	3	2	2	3	1	2	2	1	1	2	2	2	2	3	48.73	0	43.6	0	45.03	0	52.7	1	47.35	0	33.06	0	48.98	0	45.14	0	46.47	0	43.08	0
759	2	68	1	2	0	1	2	3	2	2	2	2	4	2	1	3	2	2	1	2	2	2	2	2	2	2	48.73	0	54.86	1	51.28	1	52.7	1	47.35	0	47.26	0	48.98	0	51.19	1	50.84	1	47.57	0
760	1	72	1	3	1	1	2	3	2	1	3	3	4	2	2	3	1	1	1	1	1	2	2	2	1	1	33.86	0	43.6	0	37.1	0	42.95	0	47.35	0	33.06	0	48.98	0	51.19	1	33.69	0	51	1
761	2	40	2	3	1	1	2	2	1	1	3	3	4	2	1	2	2	2	1	2	2	2	2	2	2	1	54.27	1	54.86	1	51.28	1	52.7	1	55.54	1	55.21	1	55.15	1	56.7	1	51.02	1	55.82	1
762	1	50	2	1	0	1	1	3	2	1	3	2	3	2	2	3	2	2	2	1	1	1	1	1	1	1	54.27	1	54.86	1	59.1	1	52.7	1	55.54	1	55.21	1	55.15	1	56.7	1	53.62	1	54.57	1
763	1	44	2	3	1	1	1	3	2	2	2	4	4	2	3	3	2	2	1	2	4	2	2	2	2	1	54.27	1	54.86	1	59.1	1	42.95	0	47.35	0	55.21	1	55.15	1	56.7	1	50.76	1	53.4	1
764	1	71	1	2	0	1	2	4	2	1	3	2	4	2	1	1	2	2	2	1	2	1	1	1	1	2	44.69	0	43.6	0	45.03	0	52.7	1	55.54	1	41.37	0	48.98	0	51.19	1	43.49	0	51.01	1
765	2	67	1	2	0	1	1	3	2	1	3	2	4	2	1	1	2	1	1	1	1	1	1	2	1	1	54.27	1	54.86	1	51.28	1	52.7	1	55.54	1	55.21	1	48.98	0	51.19	1	53.61	1	50	1
766	1	65	1	2	0	1	2	4	2	1	2	4	4	2	1	3	1	1	1	2	1	2	2	2	2	2	54.27	1	54.86	1	45.03	0	52.7	1	47.35	0	55.21	1	48.98	0	45.14	0	52.75	1	46.14	0
767	2	57	2	2	0	1	2	3	2	1	2	2	4	99	4	2	1	1	1	1	2	2	2	2	2	2	54.27	1	54.86	1	59.1	1	42.95	0	55.54	1	47.26	0	34.06	0	45.14	0	58.12	1	36.89	0
768	1	80	1	3	0	1	1	2	1	2	3	4	4	2	2	3	2	2	2	1	1	1	1	1	1	1	54.27	1	54.86	1	59.1	1	59.95	1	58.05	1	55.21	1	55.15	1	56.7	1	55.48	1	54.84	1
769	2	70	1	3	0	1	2	2	1	2	2	4	4	2	4	4	2	2	2	1	1	1	1	1	1	2	54.27	1	54.86	1	59.1	1	52.7	1	55.54	1	55.21	1	55.15	1	56.7	1	53.62	1	54.57	1
770	1	79	1	3	1	1	99	3	2	2	3	2	4	99	3	4	2	99	2	2	2	2	2	2	2	1	54.27	1	54.86	1	51.28	1	52.7	1	47.35	0	47.26	0	55.15	1	56.7	1	50.5	1	52.28	1
771	2	76	1	3	1	1	99	3	2	2	3	3	4	2	3	4	2	2	2	2	2	2	2	2	2	1	48.73	0	47.83	0	45.03	0	52.7	1	47.35	0	55.21	1	48.98	0	56.7	1	44.28	0	55.07	1
772	2	74	1	2	0	1	2	3	2	2	3	2	4	2	3	4	2	2	2	2	2	1	1	1	1	2	44.69	0	43.6	0	45.03	0	52.7	1	47.35	0	41.37	0	48.98	0	38.33	0	46.79	0	42.23	0
773	1	78	1	2	0	1	2	3	2	2	3	2	3	2	2	3	2	2	2	1	2	1	2	1	2	2	48.73	0	47.83	0	51.28	1	42.95	0	47.35	0	47.26	0	48.98	0	51.19	1	45.9	0	48.93	0
774	2	57	2	1	0	1	2	3	2	1	3	2	4	2	1	2	1	2	1	1	1	1	1	1	2	1	54.27	1	54.86	1	59.1	1	52.7	1	55.54	1	55.21	1	55.15	1	56.7	1	53.62	1	54.57	1
775	2	32	2	1	0	3	1	4	2	1	4	2	4	2	1	3	1	2	2	1	2	1	1	1	2	1	54.27	1	54.86	1	45.03	0	52.7	1	47.35	0	55.21	1	48.98	0	38.33	0	54.83	1	42.22	0
776	2	50	2	2	1	1	1	3	2	1	3	2	3	1	99	2	1	1	2	1	2	2	2	2	2	1	54.27	1	43.6	0	59.1	1	52.7	1	55.54	1	47.26	0	48.98	0	51.19	1	52	1	48.45	0
777	2	72	1	99	99	1	2	3	2	2	2	2	2	99	2	2	1	1	2	1	1	1	1	2	1	1	44.69	0	43.6	0	37.1	0	52.7	1	47.35	0	41.37	0	43.65	0	45.14	0	42.87	0	45.13	0
778	2	69	1	3	99	1	2	3	2	2	4	3	3	2	2	2	2	2	1	1	1	1	1	1	1	4	28.46	0	43.6	0	37.1	0	36.41	0	41.13	0	28.9	0	34.06	0	38.33	0	35.7	0	36.22	0
779	1	73	1	3	99	1	1	3	2	2	4	5	3	99	2	2	2	2	1	1	1	1	1	1	1	2	48.73	0	47.83	0	51.28	1	42.95	0	55.54	1	47.26	0	48.98	0	45.14	0	48.36	0	46.82	0
780	1	69	1	3	1	1	1	3	2	1	4	2	2	2	1	2	1	1	1	1	2	2	2	2	2	2	54.27	1	54.86	1	45.03	0	52.7	1	55.54	1	55.21	1	34.06	0	45.14	0	55.58	1	41.11	0
781	2	69	1	3	1	1	99	3	2	1	4	2	2	2	1	2	1	1	1	1	2	2	2	2	2	3	48.73	0	47.83	0	45.03	0	42.95	0	47.35	0	47.26	0	34.06	0	45.14	0	47.87	0	40.04	0
782	2	59	2	2	0	1	2	3	2	1	2	2	4	2	2	3	2	2	2	2	3	2	1	2	2	1	54.27	1	54.86	1	51.28	1	59.95	1	58.05	1	55.21	1	55.15	1	56.7	1	52.88	1	56.09	1
783	1	67	1	2	0	1	2	3	2	2	3	2	4	2	1	1	1	1	1	2	1	2	2	2	2	1	54.27	1	54.86	1	59.1	1	52.7	1	55.54	1	55.21	1	55.15	1	56.7	1	53.62	1	54.57	1
784	1	62	2	2	0	1	1	3	2	2	3	2	4	2	2	3	1	1	1	2	3	2	2	2	2	1	54.27	1	54.86	1	51.28	1	52.7	1	47.35	0	55.21	1	48.98	0	51.19	1	52.99	1	48.63	0
785	2	54	2	3	99	1	2	3	2	1	2	2	2	1	2	2	2	2	2	1	2	1	1	2	2	1	54.27	1	54.86	1	59.1	1	52.7	1	58.05	1	47.26	0	48.98	0	45.14	0	58.35	1	43.52	0
786	2	80	1	1	0	1	2	3	2	2	3	2	4	2	2	2	2	2	2	1	3	2	2	2	2	1	44.69	0	47.83	0	45.03	0	42.95	0	47.35	0	47.26	0	48.98	0	51.19	1	42.18	0	50.74	1
787	99	99	99	99	99	99	99	99	99	99	99	99	99	99	99	99	99	99	99	99	99	99	99	99	99	99	99	99	99	99	99	99	99	99	99	99	99	99	99	99	99	99	99	99	99	99
788	1	61	2	3	1	1	2	3	2	1	4	4	4	2	2	3	2	2	2	1	2	1	1	1	1	2	48.73	0	47.83	0	51.28	1	52.7	1	47.35	0	41.37	0	48.98	0	51.19	1	48.22	0	47.13	0
789	2	69	1	3	1	1	2	1	1	2	4	3	4	2	3	3	1	2	2	2	2	2	1	2	2	3	33.86	0	32.34	0	30.32	0	42.95	0	41.13	0	41.37	0	43.65	0	38.33	0	31.25	0	45.48	0
790	2	43	2	3	1	1	1	1	1	1	5	2	4	1	3	4	1	2	1	2	3	2	1	1	2	2	54.27	1	54.86	1	37.1	0	52.7	1	47.35	0	47.26	0	43.65	0	38.33	0	53.08	1	39.03	0
791	2	50	2	3	0	1	1	3	2	2	2	4	4	2	1	3	2	2	1	1	2	1	1	1	1	1	54.27	1	54.86	1	59.1	1	52.7	1	47.35	0	55.21	1	43.65	0	45.14	0	58.23	1	41.61	0
792	2	79	1	1	0	1	2	3	2	1	2	2	2	2	2	3	2	2	1	2	1	2	2	2	2	2	44.69	0	43.6	0	37.1	0	52.7	1	55.54	1	47.26	0	48.98	0	51.19	1	40.78	0	53.88	1
793	1	73	1	2	0	1	2	3	2	1	3	2	2	1	1	1	1	1	1	1	1	1	1	2	2	1	48.73	0	43.6	0	45.03	0	52.7	1	47.35	0	41.37	0	34.06	0	38.33	0	50.65	1	35.02	0
794	2	70	1	3	0	1	2	3	2	2	2	1	2	2	1	1	1	1	1	2	3	2	2	2	2	1	48.73	0	43.6	0	45.03	0	64.48	1	58.05	1	55.21	1	55.15	1	56.7	1	45.27	0	59.98	1
795	1	67	1	3	0	1	2	2	1	2	2	2	3	1	3	3	1	1	2	1	2	2	2	2	2	2	33.86	0	32.34	0	37.1	0	42.95	0	47.35	0	55.21	1	55.15	1	56.7	1	26.5	0	64.72	1
796	2	35	2	3	1	1	1	3	2	2	3	4	3	1	2	2	2	2	2	1	3	1	1	1	1	3	44.69	0	43.6	0	45.03	0	42.95	0	47.35	0	33.06	0	34.06	0	38.33	0	46.86	0	33.76	0
797	1	37	2	3	1	1	1	3	2	2	4	4	2	1	1	3	1	2	1	1	1	1	1	2	2	2	44.69	0	43.6	0	37.1	0	52.7	1	47.35	0	47.26	0	43.65	0	51.19	1	40.95	0	50.22	1
798	2	73	1	3	1	1	2	3	2	2	3	4	4	2	1	1	2	2	2	1	1	1	2	2	2	1	44.69	0	43.6	0	37.1	0	42.95	0	47.35	0	41.37	0	43.65	0	45.14	0	40.62	0	45.33	0
799	2	29	2	2	0	1	1	3	2	2	3	3	4	2	2	4	2	99	2	1	2	2	2	2	2	1	54.27	1	54.86	1	59.1	1	52.7	1	58.05	1	55.21	1	55.15	1	56.7	1	53.81	1	54.99	1
800	99	99	99	99	99	99	99	99	99	99	99	99	99	99	99	99	99	99	99	99	99	99	99	99	99	99	99	99	99	99	99	99	99	99	99	99	99	99	99	99	99	99	99	99	99	99
801	2	60	2	1	0	1	1	3	2	2	4	4	4	2	1	3	2	2	2	1	3	2	2	2	2	1	54.27	1	54.86	1	45.03	0	52.7	1	41.13	0	55.21	1	55.15	1	45.14	0	51.37	1	47.75	0
802	99	99	99	99	99	99	99	99	99	99	99	99	99	99	99	99	99	99	99	99	99	99	99	99	99	99	99	99	99	99	99	99	99	99	99	99	99	99	99	99	99	99	99	99	99	99
803	1	62	2	3	0	1	99	3	2	1	2	4	3	2	1	4	1	2	1	2	4	2	2	2	2	1	54.27	1	54.86	1	37.1	0	64.48	1	58.05	1	55.21	1	55.15	1	56.7	1	49.2	0	58.27	1
804	1	45	2	3	1	1	1	3	2	1	4	2	4	2	2	4	2	1	1	1	1	1	1	1	1	1	54.27	1	54.86	1	51.28	1	59.95	1	55.54	1	55.21	1	55.15	1	56.7	1	52.69	1	55.67	1
805	2	44	2	3	1	1	2	3	2	1	4	2	4	2	2	3	2	2	1	1	2	1	1	1	1	1	54.27	1	47.83	0	37.1	0	52.7	1	47.35	0	28.9	0	48.98	0	45.14	0	47.76	0	41.4	0
806	1	27	2	2	0	1	1	3	2	1	2	2	4	2	2	2	2	2	2	1	2	2	2	2	2	1	54.27	1	47.83	0	45.03	0	52.7	1	47.35	0	41.37	0	43.65	0	45.14	0	51.03	1	41.25	0
807	1	76	1	2	0	1	2	3	2	2	2	4	4	2	2	3	1	2	1	2	4	1	1	1	1	2	44.69	0	47.83	0	37.1	0	42.95	0	47.35	0	41.37	0	48.98	0	45.14	0	41.46	0	46.91	0
808	2	73	1	2	0	1	2	3	2	1	3	2	4	2	2	2	2	2	2	1	1	1	1	1	1	99	99	99	99	99	99	99	99	99	99	99	99	99	99	99	99	99	99	99	99	99
809	1	62	2	2	0	1	1	2	1	99	4	2	3	2	3	3	1	2	2	2	2	1	1	2	2	1	54.27	1	47.83	0	45.03	0	52.7	1	55.54	1	41.37	0	48.98	0	51.19	1	49.01	0	48.39	0
810	2	64	2	2	0	1	1	3	2	2	3	4	4	2	4	4	2	2	2	1	3	2	1	2	2	1	48.73	0	54.86	1	37.1	0	52.7	1	47.35	0	55.21	1	55.15	1	51.19	1	45.1	0	54.65	1
811	1	74	1	1	0	1	2	1	1	2	3	3	3	2	2	4	2	2	2	1	1	1	1	1	1	3	99	99	99	99	99	99	99	99	99	99	99	99	99	99	99	99	99	99	99	99
812	1	74	1	99	0	99	2	1	1	1	5	5	3	99	2	4	99	2	2	1	1	1	1	1	1	3	54.27	1	54.86	1	45.03	0	31.44	0	32.55	0	28.9	0	55.15	1	38.33	0	48.24	0	35.65	0
813	2	77	1	2	0	1	2	3	2	2	3	2	4	2	1	1	2	2	1	1	1	1	1	1	1	1	54.27	1	54.86	1	59.1	1	52.7	1	55.54	1	55.21	1	48.98	0	51.19	1	56.21	1	48.75	0
814	1	81	1	2	0	1	2	3	2	1	3	2	3	99	2	2	2	2	1	1	1	2	2	99	2	1	54.27	1	47.83	0	37.1	0	52.7	1	55.54	1	55.21	1	55.15	1	56.7	1	43.6	0	59.25	1
815	1	64	2	1	0	1	2	3	2	1	3	3	3	2	2	2	1	2	2	1	2	2	1	1	1	2	48.73	0	47.83	0	51.28	1	42.95	0	47.35	0	47.26	0	48.98	0	45.14	0	47.74	0	45.45	0
816	1	65	1	1	0	1	1	4	2	1	2	1	4	2	3	2	1	1	2	2	3	2	2	2	2	1	48.73	0	54.86	1	51.28	1	59.95	1	55.54	1	55.21	1	55.15	1	51.19	1	52.11	1	53.61	1
817	1	63	2	3	0	1	2	3	2	2	3	2	4	2	3	4	2	2	1	2	3	2	2	2	2	2	44.69	0	43.6	0	45.03	0	52.7	1	47.35	0	41.37	0	43.65	0	45.14	0	45.51	0	43.86	0
818	99	99	99	99	99	99	99	99	99	99	99	99	99	99	99	99	99	99	99	99	99	99	99	99	99	99	99	99	99	99	99	99	99	99	99	99	99	99	99	99	99	99	99	99	99	99
819	1	99	99	1	0	99	99	3	2	99	2	2	4	2	2	3	1	2	1	1	1	2	2	2	2	1	48.73	0	32.34	0	51.28	1	52.7	1	55.54	1	47.26	0	48.98	0	51.19	1	42.83	0	52.67	1
820	1	24	2	1	0	1	1	2	1	2	2	2	3	2	1	1	1	2	1	1	1	2	2	2	2	1	54.27	1	54.86	1	51.28	1	52.7	1	47.35	0	55.21	1	43.65	0	45.14	0	55.62	1	42.86	0
821	1	79	1	3	0	1	2	3	2	1	3	2	4	2	1	2	2	1	1	1	2	1	1	1	2	1	48.73	0	47.83	0	51.28	1	42.95	0	47.35	0	47.26	0	43.65	0	38.33	0	50.61	1	39.24	0
822	2	73	1	3	0	1	2	3	2	1	99	2	4	2	2	3	1	1	2	1	1	1	1	1	2	1	54.27	1	54.86	1	59.1	1	59.95	1	58.05	1	55.21	1	55.15	1	56.7	1	55.48	1	54.84	1
823	2	37	2	3	1	1	2	3	2	1	3	2	4	2	1	2	2	2	2	1	2	2	2	2	2	1	54.27	1	54.86	1	37.1	0	42.95	0	47.35	0	55.21	1	55.15	1	45.14	0	46.96	0	50.26	1
824	99	99	99	99	99	99	99	99	99	99	99	99	99	99	99	99	99	99	99	99	99	99	99	99	99	99	99	99	99	99	99	99	99	99	99	99	99	99	99	99	99	99	99	99	99	99
825	2	53	2	3	1	3	1	2	1	1	2	2	3	2	1	2	1	2	1	1	1	1	1	1	1	2	48.73	0	47.83	0	37.1	0	36.41	0	47.35	0	41.37	0	48.98	0	30.09	0	46.18	0	37.57	0
826	2	49	2	3	99	1	1	1	1	2	5	4	99	99	4	2	1	1	1	2	3	2	2	2	1	5	28.46	0	32.34	0	37.1	0	31.44	0	32.55	0	28.9	0	21	0	30.09	0	34.04	0	26.4	0
827	99	99	99	99	99	99	99	99	99	99	99	99	99	99	99	99	99	99	99	99	99	99	99	99	99	99	99	99	99	99	99	99	99	99	99	99	99	99	99	99	99	99	99	99	99	99
828	2	49	2	1	0	1	1	3	2	1	2	2	3	1	1	1	2	2	1	1	1	2	2	2	2	1	54.27	1	54.86	1	59.1	1	64.48	1	58.05	1	55.21	1	43.65	0	56.7	1	58.22	1	49.82	0
829	2	36	2	3	1	1	1	2	1	1	3	3	3	99	2	99	2	2	1	1	2	1	1	1	1	2	44.69	0	43.6	0	37.1	0	42.95	0	47.35	0	55.21	1	48.98	0	45.14	0	39.66	0	51.39	1
830	1	59	2	1	0	3	99	3	2	2	3	2	4	2	99	99	2	2	1	99	99	2	2	2	2	99	54.27	1	54.86	1	59.1	1	52.7	1	55.54	1	55.21	1	55.15	1	56.7	1	53.62	1	54.57	1
831	2	52	2	3	0	1	2	4	2	1	2	2	3	1	1	2	1	2	1	1	2	1	1	2	1	1	48.73	0	47.83	0	45.03	0	52.7	1	55.54	1	55.21	1	55.15	1	56.7	1	43.99	0	59.09	1
832	1	51	2	3	0	1	1	3	2	2	4	4	3	1	1	2	2	2	1	1	1	1	1	1	1	2	54.27	1	54.86	1	59.1	1	52.7	1	47.35	0	47.26	0	43.65	0	45.14	0	58.33	1	39.44	0
833	1	48	2	2	0	1	1	3	2	1	2	3	3	2	4	2	2	2	1	2	3	1	1	2	2	1	54.27	1	54.86	1	45.03	0	42.95	0	47.35	0	55.21	1	55.15	1	56.7	1	46.07	0	55.65	1
834	2	42	2	2	0	1	2	3	2	1	2	3	3	2	3	2	2	2	2	2	3	1	1	1	1	1	54.27	1	54.86	1	59.1	1	42.95	0	41.13	0	55.21	1	55.15	1	51.19	1	51.97	1	49.18	0
835	1	68	1	1	0	1	2	3	2	2	3	4	4	2	2	3	1	2	2	2	3	2	2	2	2	2	54.27	1	54.86	1	45.03	0	52.7	1	55.54	1	55.21	1	55.15	1	56.7	1	48.94	0	56.82	1
836	1	65	1	3	0	1	2	4	2	1	2	2	4	2	1	2	2	2	1	2	3	2	2	2	2	1	54.27	1	54.86	1	45.03	0	59.95	1	58.05	1	55.21	1	55.15	1	56.7	1	50.79	1	57.09	1
837	2	59	2	3	0	1	2	3	2	1	2	2	3	1	2	2	2	1	1	1	2	2	2	2	2	1	54.27	1	54.86	1	37.1	0	52.7	1	55.54	1	55.21	1	55.15	1	56.7	1	46.3	0	58.09	1
838	2	41	2	3	1	1	1	3	2	1	3	2	2	2	2	3	2	2	1	1	2	1	1	1	1	1	54.27	1	54.86	1	59.1	1	52.7	1	55.54	1	55.21	1	55.15	1	51.19	1	55.3	1	51.4	1
839	1	67	1	3	1	1	2	3	2	2	4	2	2	2	2	2	2	2	2	2	3	1	1	1	1	2	44.69	0	43.6	0	45.03	0	42.95	0	47.35	0	41.37	0	43.65	0	45.14	0	43.26	0	44.06	0
840	2	67	1	3	1	1	2	3	2	2	4	3	2	2	2	2	2	2	99	2	3	1	1	1	1	2	44.69	0	43.6	0	51.28	1	42.95	0	47.35	0	41.37	0	43.65	0	45.14	0	45.34	0	43.06	0
841	1	85	1	99	0	2	2	3	2	2	4	1	3	2	1	3	1	1	1	1	2	2	1	2	2	3	33.86	0	32.34	0	30.32	0	36.41	0	32.55	0	41.37	0	34.06	0	38.33	0	30.52	0	40.06	0
842	2	79	1	2	0	1	2	3	2	2	3	2	3	2	2	2	1	1	1	1	2	1	1	2	2	3	44.69	0	43.6	0	37.1	0	42.95	0	47.35	0	41.37	0	43.65	0	45.14	0	40.62	0	45.33	0
843	2	70	1	2	0	1	2	4	2	1	2	1	2	1	1	1	1	1	1	1	1	2	2	2	2	1	54.27	1	54.86	1	59.1	1	52.7	1	55.54	1	55.21	1	55.15	1	56.7	1	53.62	1	54.57	1
844	2	68	1	1	0	99	2	1	1	2	4	5	2	1	99	99	2	2	2	1	1	1	1	1	1	5	28.46	0	32.34	0	30.32	0	31.44	0	32.55	0	28.9	0	21	0	30.09	0	31.78	0	27.49	0
845	1	99	99	2	0	1	1	1	1	2	5	4	3	99	3	4	2	2	2	1	1	1	1	1	1	5	33.86	0	32.34	0	30.32	0	31.44	0	47.35	0	33.06	0	34.06	0	30.09	0	33.11	0	35.63	0
846	2	41	2	2	0	3	99	1	1	2	5	4	3	99	1	4	2	2	2	2	3	1	99	1	1	3	33.86	0	32.34	0	45.03	0	36.41	0	47.35	0	28.9	0	21	0	30.09	0	41.14	0	26.43	0
847	1	62	2	2	0	1	1	3	2	1	2	2	3	2	1	1	1	1	1	1	1	2	2	2	2	1	48.73	0	54.86	1	45.03	0	52.7	1	55.54	1	55.21	1	55.15	1	56.7	1	46.68	0	57.93	1
848	1	58	2	3	0	1	1	2	1	2	3	1	2	1	1	1	1	1	1	1	1	2	2	2	2	2	44.69	0	43.6	0	51.28	1	42.95	0	41.13	0	41.37	0	43.65	0	45.14	0	44.88	0	42.02	0
849	2	71	1	1	0	1	99	2	1	2	3	2	3	2	2	99	2	2	1	1	2	2	1	1	1	2	54.27	1	54.86	1	59.1	1	42.95	0	47.35	0	55.21	1	55.15	1	45.14	0	54.28	1	46.74	0
850	2	99	99	2	1	1	2	3	2	1	5	2	4	2	2	4	2	2	2	1	2	1	1	1	1	1	54.27	1	54.86	1	30.32	0	59.95	1	55.54	1	41.37	0	55.15	1	45.14	0	49.41	0	48.6	0
851	1	99	99	2	0	1	2	3	2	1	3	4	4	1	2	2	2	2	1	1	1	1	1	1	1	1	54.27	1	47.83	0	51.28	1	52.7	1	55.54	1	47.26	0	48.98	0	51.19	1	51.02	1	49	0
852	2	99	99	2	0	1	99	3	2	2	3	4	4	1	2	3	2	2	2	1	2	1	1	1	1	2	48.73	0	47.83	0	45.03	0	52.7	1	55.54	1	47.26	0	48.98	0	51.19	1	46.68	0	51.1	1
853	2	99	99	2	0	1	99	3	2	2	3	4	2	1	1	4	2	2	2	2	3	1	1	1	1	2	44.69	0	43.6	0	45.03	0	52.7	1	47.35	0	41.37	0	43.65	0	45.14	0	45.51	0	43.86	0
854	1	99	99	2	0	1	99	3	2	1	3	2	3	1	2	2	2	2	2	1	2	1	1	1	1	2	44.69	0	43.6	0	45.03	0	52.7	1	47.35	0	41.37	0	43.65	0	45.14	0	45.51	0	43.86	0
855	2	77	1	2	0	1	2	2	1	2	4	2	3	99	3	3	2	2	2	1	3	1	1	2	1	3	33.86	0	32.34	0	30.32	0	31.44	0	32.55	0	33.06	0	34.06	0	38.33	0	29.48	0	37.89	0
856	1	62	2	2	0	1	1	2	1	1	2	4	1	2	1	2	1	1	1	1	1	2	2	2	2	1	48.73	0	47.83	0	45.03	0	42.95	0	47.35	0	41.37	0	48.98	0	45.14	0	45.74	0	44.84	0
857	2	83	1	1	0	1	2	4	2	2	3	5	2	2	2	1	2	2	1	1	3	2	2	1	2	2	44.69	0	43.6	0	51.28	1	42.95	0	41.13	0	55.21	1	55.15	1	56.7	1	39.47	0	57.39	1
858	1	86	1	2	0	1	2	4	2	2	3	5	2	2	2	1	2	2	1	2	4	2	2	2	2	1	28.46	0	54.86	1	59.1	1	52.7	1	55.54	1	55.21	1	55.15	1	56.7	1	43.12	0	59.72	1
859	2	66	1	99	0	1	2	2	1	1	2	2	3	1	1	1	1	2	1	1	1	1	1	1	1	4	44.69	0	43.6	0	37.1	0	42.95	0	47.35	0	41.37	0	43.65	0	45.14	0	40.62	0	45.33	0
860	1	66	1	99	0	1	2	3	2	2	3	3	4	2	3	2	1	2	1	2	2	1	1	1	1	2	44.69	0	43.6	0	45.03	0	36.41	0	47.35	0	28.9	0	48.98	0	51.19	1	39.28	0	46.56	0
861	1	70	1	2	0	1	2	3	2	2	3	4	4	2	4	4	2	2	1	1	2	2	1	2	2	2	54.27	1	54.86	1	45.03	0	52.7	1	47.35	0	47.26	0	55.15	1	51.19	1	50.1	1	50.11	1
862	2	69	1	2	0	1	2	3	2	1	3	1	4	2	3	3	1	2	2	1	1	1	1	1	1	2	44.69	0	43.6	0	51.28	1	52.7	1	47.35	0	41.37	0	43.65	0	45.14	0	47.59	0	42.86	0
863	2	75	1	2	0	1	1	3	2	2	99	2	3	99	2	2	2	2	1	1	2	1	1	99	99	2	48.73	0	47.83	0	51.28	1	42.95	0	47.35	0	47.26	0	48.98	0	51.19	1	45.9	0	48.93	0
864	1	73	1	2	0	1	1	3	2	2	3	2	3	99	2	99	2	2	1	1	2	1	1	1	1	99	28.46	0	19.54	0	51.28	1	52.7	1	47.35	0	47.26	0	43.65	0	45.14	0	31.69	0	51.7	1
865	2	70	1	2	0	1	99	3	2	1	2	2	4	1	2	3	1	1	1	1	2	1	2	1	1	1	44.69	0	47.83	0	45.03	0	42.95	0	55.54	1	47.26	0	48.98	0	51.19	1	42.79	0	52.11	1
866	1	71	1	2	0	1	2	3	2	1	2	2	3	1	2	3	1	2	1	2	2	1	2	2	2	2	54.27	1	54.86	1	51.28	1	52.7	1	55.54	1	55.21	1	55.15	1	56.7	1	51.02	1	55.82	1
867	1	64	2	3	0	1	2	3	2	1	3	2	4	2	1	2	2	2	1	1	1	2	2	2	2	2	48.73	0	47.83	0	51.28	1	52.7	1	55.54	1	47.26	0	55.15	1	56.7	1	46.17	0	55.92	1
868	2	63	2	3	0	1	2	3	2	1	3	2	4	1	1	3	1	1	1	1	2	1	1	1	2	2	48.73	0	47.83	0	45.03	0	52.7	1	55.54	1	41.37	0	48.98	0	51.19	1	46.76	0	49.5	0
869	1	73	1	2	0	1	2	3	2	2	3	4	3	2	3	3	2	2	2	2	3	2	2	1	1	2	44.69	0	32.34	0	45.03	0	42.95	0	47.35	0	41.37	0	43.65	0	45.14	0	38.95	0	45.93	0
870	2	55	2	2	0	1	1	3	2	1	4	2	2	1	2	2	1	2	1	1	2	2	2	2	1	3	54.27	1	54.86	1	30.32	0	52.7	1	47.35	0	47.26	0	43.65	0	38.33	0	50.82	1	40.12	0
871	2	43	2	3	1	2	1	2	1	1	5	5	4	99	4	4	2	2	2	2	4	1	1	1	1	5	33.86	0	32.34	0	21.06	0	36.41	0	32.55	0	28.9	0	34.06	0	30.09	0	30.11	0	33.39	0
872	1	56	2	3	1	1	1	2	1	1	4	5	4	99	3	4	2	1	1	1	2	1	1	1	1	2	54.27	1	54.86	1	51.28	1	52.7	1	47.35	0	41.37	0	43.65	0	38.33	0	57.88	1	35.16	0
873	2	80	1	2	0	1	2	3	2	2	2	2	4	2	2	3	2	2	2	1	1	1	1	1	1	3	99	99	99	99	99	99	99	99	99	99	99	99	99	99	99	99	99	99	99	99
874	2	74	1	99	0	1	2	2	1	1	3	2	4	99	3	3	2	2	2	2	3	2	1	2	2	2	44.69	0	43.6	0	37.1	0	42.95	0	47.35	0	55.21	1	55.15	1	51.19	1	36.9	0	57.52	1
875	2	62	2	3	0	1	2	3	2	2	4	3	2	2	2	2	2	2	2	2	3	1	1	1	1	2	44.69	0	43.6	0	45.03	0	42.95	0	47.35	0	41.37	0	43.65	0	45.14	0	43.26	0	44.06	0
876	1	66	1	3	0	1	1	3	2	2	3	3	2	2	2	2	1	1	2	1	2	2	2	2	2	2	44.69	0	43.6	0	45.03	0	52.7	1	47.35	0	47.26	0	48.98	0	51.19	1	42.8	0	51.24	1
877	1	72	1	2	0	1	2	3	2	1	3	4	1	2	2	2	1	1	1	1	2	2	1	2	2	1	54.27	1	54.86	1	59.1	1	52.7	1	47.35	0	55.21	1	48.98	0	51.19	1	55.6	1	47.38	0
878	2	60	2	2	0	1	2	1	1	2	5	99	3	1	1	4	2	2	1	1	1	1	1	1	1	2	44.69	0	32.34	0	21.06	0	31.44	0	41.13	0	41.37	0	34.06	0	38.33	0	31.34	0	40.91	0
879	1	65	1	2	0	1	2	1	1	2	5	5	3	1	1	4	2	2	1	1	1	1	1	1	1	2	48.73	0	32.34	0	37.1	0	36.41	0	47.35	0	41.37	0	43.65	0	38.33	0	38.52	0	42.6	0
880	2	65	1	99	0	1	2	3	2	1	3	2	3	1	2	3	1	1	2	2	2	1	1	1	1	1	44.69	0	43.6	0	51.28	1	52.7	1	55.54	1	55.21	1	48.98	0	51.19	1	45.4	0	53.78	1
881	1	35	2	3	1	1	1	3	2	1	2	2	2	2	1	2	1	1	1	1	1	2	2	2	2	1	33.86	0	43.6	0	59.1	1	52.7	1	55.54	1	47.26	0	48.98	0	45.14	0	45.54	0	49.04	0
882	2	63	2	3	1	1	2	3	2	2	3	3	3	1	3	3	2	2	2	2	3	1	1	1	1	2	44.69	0	43.6	0	37.1	0	42.95	0	47.35	0	41.37	0	34.06	0	38.33	0	44.12	0	37.29	0
883	2	66	1	3	0	1	2	3	2	2	2	2	3	2	1	3	2	1	2	1	2	2	1	1	2	2	44.69	0	43.6	0	45.03	0	52.7	1	55.54	1	47.26	0	43.65	0	45.14	0	46.05	0	46.84	0
884	1	82	1	2	0	1	2	3	2	1	3	3	4	2	3	3	2	2	1	1	2	1	1	1	1	3	33.86	0	32.34	0	37.1	0	42.95	0	41.13	0	47.26	0	43.65	0	45.14	0	31.36	0	49.92	0
885	1	49	2	3	0	1	1	3	2	2	3	3	4	2	3	4	1	2	1	2	2	2	1	1	1	1	54.27	1	54.86	1	59.1	1	52.7	1	47.35	0	55.21	1	43.65	0	45.14	0	58.23	1	41.61	0
886	1	65	1	1	0	1	2	2	1	1	2	2	2	1	1	3	2	1	1	1	1	2	2	2	2	1	48.73	0	54.86	1	51.28	1	59.95	1	55.54	1	55.21	1	55.15	1	51.19	1	52.11	1	53.61	1
887	2	33	2	3	1	1	1	2	1	1	3	4	4	2	2	3	2	2	2	1	2	1	1	1	99	1	54.27	1	54.86	1	45.03	0	52.7	1	47.35	0	55.21	1	48.98	0	38.33	0	54.83	1	42.22	0
888	1	38	2	3	1	1	99	3	2	1	4	5	4	2	2	2	2	2	2	1	2	1	1	1	1	1	54.27	1	54.86	1	51.28	1	52.7	1	47.35	0	55.21	1	55.15	1	45.14	0	53.92	1	47.79	0
889	1	64	2	1	0	1	1	3	2	2	2	3	4	2	2	3	2	1	2	1	2	2	2	2	2	1	54.27	1	54.86	1	59.1	1	52.7	1	47.35	0	55.21	1	55.15	1	56.7	1	53	1	53.2	1
890	2	71	1	3	0	1	2	3	2	1	3	2	99	2	2	3	1	1	2	2	3	2	2	2	2	1	54.27	1	54.86	1	59.1	1	52.7	1	47.35	0	33.06	0	43.65	0	45.14	0	58.51	1	35.57	0
891	1	74	1	3	0	1	2	4	2	1	3	2	3	2	1	2	2	2	1	1	2	2	2	2	2	1	48.73	0	47.83	0	59.1	1	52.7	1	55.54	1	47.26	0	48.98	0	51.19	1	51.37	1	48.85	0
892	1	85	1	2	0	1	2	3	2	1	2	4	4	2	2	2	2	2	2	1	2	2	2	2	2	2	54.27	1	54.86	1	51.28	1	52.7	1	55.54	1	55.21	1	55.15	1	51.19	1	52.7	1	52.65	1
893	2	79	1	3	1	1	2	3	2	1	2	2	3	99	99	3	1	99	99	99	3	1	1	99	2	99	99	99	99	99	99	99	99	99	99	99	99	99	99	99	99	99	99	99	99	99
894	2	49	2	3	1	1	1	3	2	2	5	5	3	99	2	2	2	2	2	1	2	1	1	1	1	99	99	99	99	99	99	99	99	99	99	99	99	99	99	99	99	99	99	99	99	99
895	2	65	1	2	0	1	2	3	2	2	3	2	3	1	2	2	2	1	2	1	2	1	1	1	1	3	44.69	0	43.6	0	37.1	0	42.95	0	41.13	0	47.26	0	21	0	30.09	0	48.02	0	27.5	0
896	1	68	1	3	1	1	1	3	2	1	3	4	4	2	2	3	2	2	2	2	2	2	2	2	2	1	48.73	0	47.83	0	51.28	1	42.95	0	41.13	0	47.26	0	48.98	0	51.19	1	45.43	0	47.89	0
897	2	60	2	3	1	1	2	3	2	2	3	2	4	2	3	3	2	2	2	2	4	1	1	1	1	2	28.46	0	43.6	0	51.28	1	42.95	0	41.13	0	41.37	0	48.98	0	38.33	0	39.56	0	43.63	0
898	1	78	1	3	0	1	2	3	2	2	2	2	2	1	2	2	1	2	1	2	2	2	2	2	2	1	33.86	0	32.34	0	37.1	0	36.41	0	41.13	0	41.37	0	21	0	45.14	0	33.28	0	38.73	0
899	2	77	1	3	0	1	2	2	1	1	3	1	3	1	1	2	2	2	1	1	1	1	1	1	1	1	44.69	0	43.6	0	51.28	1	52.7	1	55.54	1	55.21	1	43.65	0	45.14	0	48.03	0	48.01	0
900	2	52	2	3	1	1	2	3	2	2	3	2	4	2	3	3	2	2	2	2	4	1	1	1	1	1	44.69	0	43.6	0	37.1	0	42.95	0	41.13	0	33.06	0	34.06	0	38.33	0	43.76	0	33.98	0
901	2	70	1	99	1	1	2	3	2	99	3	1	4	2	2	3	2	2	1	1	2	1	1	99	1	2	54.27	1	43.6	0	45.03	0	52.7	1	55.54	1	41.37	0	48.98	0	45.14	0	49.23	0	45.61	0
902	99	99	99	99	99	99	99	99	99	99	99	99	99	99	99	99	99	99	99	99	99	99	99	99	99	99	99	99	99	99	99	99	99	99	99	99	99	99	99	99	99	99	99	99	99	99
903	1	63	2	3	1	1	1	1	1	2	5	5	4	1	4	4	2	2	1	2	4	1	1	1	1	4	28.46	0	19.54	0	30.32	0	31.44	0	32.55	0	28.9	0	34.06	0	30.09	0	24.94	0	35.21	0
904	2	50	2	3	1	1	1	3	2	1	3	4	4	2	4	4	1	2	1	1	2	2	1	1	1	2	54.27	1	47.83	0	45.03	0	52.7	1	47.35	0	47.26	0	55.15	1	51.19	1	47.41	0	51.27	1
905	1	71	1	3	0	1	2	3	2	1	2	3	99	2	1	1	2	2	1	1	1	1	1	1	1	1	54.27	1	54.86	1	59.1	1	59.95	1	58.05	1	55.21	1	55.15	1	56.7	1	55.48	1	54.84	1
906	2	69	1	3	0	1	2	2	1	2	3	4	4	2	2	2	2	2	2	1	2	1	1	1	1	2	33.86	0	43.6	0	37.1	0	42.95	0	41.13	0	41.37	0	43.65	0	45.14	0	35.75	0	46.45	0
907	1	65	1	1	0	2	2	2	1	2	3	4	3	1	2	3	2	2	2	2	3	2	1	1	1	3	48.73	0	47.83	0	37.1	0	42.95	0	41.13	0	41.37	0	21	0	45.14	0	46.77	0	33.06	0
908	2	81	1	3	0	1	2	3	2	99	3	3	4	2	2	2	2	2	2	1	1	99	1	1	1	3	33.86	0	32.34	0	30.32	0	42.95	0	47.35	0	41.37	0	48.98	0	45.14	0	28.86	0	52.73	1
909	1	84	1	2	0	1	2	2	1	1	3	2	3	2	1	2	1	1	1	1	1	2	1	1	1	4	33.86	0	43.6	0	45.03	0	42.95	0	41.13	0	41.37	0	34.06	0	38.33	0	41.88	0	37.14	0
910	2	75	1	2	0	1	2	3	2	1	2	1	4	2	1	2	2	2	2	1	1	1	1	1	1	2	44.69	0	43.6	0	45.03	0	31.44	0	47.35	0	41.37	0	43.65	0	45.14	0	40.61	0	44.29	0
911	2	46	2	3	1	1	2	3	2	2	4	2	3	2	2	3	2	2	2	2	4	1	1	1	1	2	33.86	0	32.34	0	59.1	1	36.41	0	41.13	0	33.06	0	34.06	0	38.33	0	40.86	0	34.63	0
912	1	65	1	1	0	2	2	3	2	1	3	2	3	99	2	3	2	2	1	2	2	1	1	1	2	99	48.73	0	54.86	1	45.03	0	42.95	0	41.13	0	55.21	1	55.15	1	56.7	1	43.35	0	55.71	1
913	2	72	1	2	1	1	2	3	2	1	3	3	3	2	2	3	1	2	2	1	1	1	1	1	1	3	44.69	0	47.83	0	45.03	0	42.95	0	47.35	0	41.37	0	43.65	0	45.14	0	44.88	0	43.36	0
914	1	59	2	3	0	1	1	3	2	2	3	4	4	2	4	3	1	1	1	99	4	2	2	2	2	1	48.73	0	54.86	1	59.1	1	52.7	1	47.35	0	55.21	1	48.98	0	51.19	1	53.34	1	48.48	0
915	2	54	2	3	0	1	2	3	2	2	3	5	4	2	4	4	2	2	1	2	4	2	2	2	2	2	48.73	0	47.83	0	59.1	1	42.95	0	47.35	0	55.21	1	55.15	1	56.7	1	45.81	0	55.67	1
916	1	59	2	3	0	1	2	3	2	1	2	4	3	2	2	3	1	1	1	1	1	2	2	2	2	2	54.27	1	54.86	1	59.1	1	52.7	1	55.54	1	55.21	1	43.65	0	45.14	0	58.85	1	42.98	0
917	1	46	2	3	99	1	1	3	2	2	2	3	3	2	1	2	2	2	1	1	2	2	2	2	2	2	54.27	1	54.86	1	51.28	1	52.7	1	47.35	0	55.21	1	55.15	1	51.19	1	52.08	1	51.28	1
918	2	51	2	99	1	1	1	3	2	2	2	2	3	2	2	2	2	2	1	1	2	2	2	2	2	1	54.27	1	54.86	1	59.1	1	52.7	1	55.54	1	55.21	1	55.15	1	56.7	1	53.62	1	54.57	1
919	1	43	2	2	0	2	1	1	1	1	3	2	4	2	2	3	2	2	2	1	2	1	1	1	1	1	44.69	0	43.6	0	37.1	0	52.7	1	47.35	0	33.06	0	43.65	0	45.14	0	42.97	0	42.86	0
920	2	30	2	2	0	1	2	1	1	2	5	1	4	2	4	4	2	2	1	2	4	1	1	1	2	1	48.73	0	19.54	0	30.32	0	31.44	0	32.55	0	28.9	0	21	0	30.09	0	35.12	0	25.56	0
921	1	51	2	2	0	3	1	3	2	1	3	3	99	99	1	1	2	2	1	1	2	2	2	2	1	2	44.69	0	43.6	0	59.1	1	59.95	1	55.54	1	41.37	0	43.65	0	45.14	0	52.48	1	42.84	0
922	2	48	2	2	0	3	2	3	2	1	3	99	99	99	1	2	1	1	1	1	2	2	2	2	1	1	48.73	0	43.6	0	45.03	0	42.95	0	47.35	0	41.37	0	43.65	0	45.14	0	44.91	0	43.25	0
923	1	80	1	2	0	1	2	3	2	1	2	2	4	2	1	1	1	1	1	1	1	2	2	2	2	2	54.27	1	54.86	1	59.1	1	52.7	1	55.54	1	47.26	0	48.98	0	51.19	1	56.31	1	46.58	0
924	2	80	1	2	0	1	2	2	1	1	3	2	2	1	1	2	1	1	2	1	1	2	2	2	2	5	28.46	0	19.54	0	30.32	0	42.95	0	41.13	0	33.06	0	21	0	45.14	0	25.54	0	40.61	0
925	2	99	99	1	99	1	99	1	1	2	3	3	3	99	2	3	2	2	2	1	1	1	1	1	1	2	48.73	0	43.6	0	45.03	0	42.95	0	55.54	1	47.26	0	48.98	0	45.14	0	44.66	0	48.52	0
926	2	87	1	2	1	1	2	2	1	2	3	3	2	2	2	2	2	2	1	1	2	2	1	2	2	3	44.69	0	43.6	0	37.1	0	42.95	0	47.35	0	41.37	0	43.65	0	45.14	0	40.62	0	45.33	0
927	2	67	1	3	0	1	2	1	1	2	3	5	3	2	1	1	2	1	2	1	2	2	1	1	1	2	44.69	0	43.6	0	37.1	0	52.7	1	41.13	0	33.06	0	34.06	0	38.33	0	46	0	33.79	0
928	2	76	1	3	0	1	2	2	1	2	3	3	3	1	2	99	1	1	99	2	3	2	2	2	2	3	99	99	99	99	99	99	99	99	99	99	99	99	99	99	99	99	99	99	99	99
929	99	99	99	99	99	99	99	99	99	99	99	99	99	99	99	99	99	99	99	99	99	99	99	99	99	99	99	99	99	99	99	99	99	99	99	99	99	99	99	99	99	99	99	99	99	99
930	1	72	1	1	0	1	2	2	1	1	3	4	1	1	2	2	1	2	2	1	2	2	2	2	1	2	48.73	0	47.83	0	45.03	0	42.95	0	41.13	0	41.37	0	43.65	0	38.33	0	48.13	0	37.59	0
931	99	99	99	99	99	99	99	99	99	99	99	99	99	99	99	99	99	99	99	99	99	99	99	99	99	99	99	99	99	99	99	99	99	99	99	99	99	99	99	99	99	99	99	99	99	99
932	2	43	2	3	1	1	2	3	2	2	3	2	3	1	1	1	1	2	2	1	1	1	1	1	1	3	48.73	0	47.83	0	30.32	0	36.41	0	47.35	0	41.37	0	43.65	0	45.14	0	40.12	0	45.04	0
933	1	47	2	3	1	1	1	4	2	1	2	4	3	2	2	3	2	2	1	1	1	2	2	2	2	1	54.27	1	54.86	1	59.1	1	52.7	1	47.35	0	55.21	1	55.15	1	56.7	1	53	1	53.2	1
934	2	63	2	2	0	1	2	1	1	2	4	2	4	2	2	3	2	1	1	1	1	1	1	1	1	3	33.86	0	43.6	0	30.32	0	42.95	0	47.35	0	47.26	0	43.65	0	38.33	0	35.96	0	46.26	0
935	1	71	1	2	0	1	2	1	1	2	2	5	4	2	2	2	2	1	1	2	2	1	1	1	1	3	48.73	0	47.83	0	51.28	1	42.95	0	41.13	0	41.37	0	48.98	0	45.14	0	47.35	0	42.8	0
936	2	99	99	1	99	1	2	3	2	2	4	1	4	99	2	2	1	1	2	1	2	2	1	2	2	2	28.46	0	19.54	0	30.32	0	42.95	0	41.13	0	28.9	0	55.15	1	30.09	0	25.12	0	45.47	0
937	1	77	1	1	99	1	2	1	1	1	2	2	4	99	1	4	2	2	1	1	1	1	1	99	1	3	44.69	0	47.83	0	37.1	0	42.95	0	41.13	0	41.37	0	43.65	0	45.14	0	41.78	0	43.59	0
938	1	71	1	3	0	1	2	2	1	1	3	4	4	1	1	3	1	2	2	2	2	1	1	2	2	2	54.27	1	54.86	1	51.28	1	52.7	1	55.54	1	55.21	1	48.98	0	51.19	1	53.61	1	50	1
939	1	56	2	99	1	1	1	3	2	1	3	2	3	2	2	4	2	2	1	2	2	1	1	2	1	1	54.27	1	54.86	1	59.1	1	59.95	1	58.05	1	55.21	1	55.15	1	56.7	1	55.48	1	54.84	1
940	2	53	2	3	1	1	1	4	2	1	2	2	4	2	2	3	2	2	1	1	2	1	1	1	1	1	48.73	0	54.86	1	51.28	1	52.7	1	55.54	1	55.21	1	55.15	1	56.7	1	48.76	0	56.93	1
